# Supplementary material for: Bis{bis­[2-(diisopropyl­phosphan­yl)phen­yl]phosphanido-κ3 P,P′,P′′}chloridonickel(II)
Source: Acta Crystallogr Sect E Struct Rep Online. 2012 Nov 7;68(Pt 12):m1459. doi: 10.1107/S1600536812044947 (PMC3588721; doi:10.1107/S1600536812044947)
Supplement: Supplementary file 1 [file e-68-m1459-sup1.cif]

##############################################################################
#                                                                            #
# This CIF contains the data in a paper accepted for publication in          #
# Acta Crystallographica Section E. It conforms to the requirements of       #
# Notes for Authors for Acta Crystallographica Section E, and has been       #
# peer reviewed under the auspices of the IUCr Commission on Journals.       #
#                                                                            #
# Full details of the Crystallographic Information File format               #
# are given in the paper "The Crystallographic Information File (CIF):       #
# a New Standard Archive File for Crystallography" by S. R. Hall, F. H.      #
# Allen and I. D. Brown [Acta Cryst. (1991), A47, 655-685].                  #
#                                                                            #
# The current version of the core CIF dictionary is obtainable from          #
# ftp://ftp.iucr.org/pub/cif_core.dic.                                       #
#                                                                            #
# Software is freely available for graphical display of the structure(s)     #
# in this CIF. For information consult the CIF software page                 #
# http://www.iucr.org/resources/cif/software.                                #
#                                                                            #
# This file may be used for bona fide research purposes within the           #
# scientific community so long as proper attribution is given to the journal # 
# article from which it was obtained.                                        #
#                                                                            #
##############################################################################
data_global
_audit_creation_method     'from SHELXL97 CIF and IUCr SHELXL97-template'
_journal_date_recd_electronic     2012-10-08
_journal_date_accepted     2012-10-30
_journal_name_full     'Acta Crystallographica, Section E'
_journal_year     2012
_journal_volume     68
_journal_issue     12
_journal_page_first     m1459
_journal_page_last     m1459
_journal_paper_category     QM
_journal_paper_doi     10.1107/S1600536812044947
_journal_coeditor_code     IM2406
_publ_contact_author_name     'Dr. Mina Mazzeo'
_publ_contact_author_address
;
Dipartimento di Chimica e Biologia
Universit\`a di Salerno
via Ponte Don Melillo
I-84084 Fisciano
Italy
;
_publ_contact_author_email     'mmazzeo@unisa.it'
_publ_contact_author_fax     '+39 089 96 96 03'
_publ_contact_author_phone     '+39 089 96 95 66'
_publ_section_title
;\
Bis{bis[2-(diisopropylphosphanyl)phenyl]phosphanido-\k^3^<i>P</i>,<i>P</i>',\
<i>P</i>''}chloridonickel(II)
;
loop_
    _publ_author_name
    _publ_author_footnote
    _publ_author_address
    'Tedesco, Consiglia' ?
;
Dipartimento di Chimica e Biologia
Universit\`a di Salerno
via Ponte Don Melillo
I-84084 Fisciano
Italy
;
    'Lamberti, Marina' ?
;
Dipartimento di Chimica e Biologia
Universit\`a di Salerno
via Ponte Don Melillo
I-84084 Fisciano
Italy
;
    'Mazzeo, Mina' ?
;
Dipartimento di Chimica e Biologia
Universit\`a di Salerno
via Ponte Don Melillo
I-84084 Fisciano
Italy
;
data_I
_audit_creation_method     SHELXL-97
_chemical_name_systematic
;
Bis{bis[2-(diisopropylphosphanyl)phenyl]phosphanido-
\k^3^<i>P</i>,<i>P</i>',<i>P</i>''}chloridonickel(II)
;
_chemical_name_common     ?
_chemical_formula_moiety     'C24 H36 Cl Ni P3'
_chemical_formula_sum     'C24 H36 Cl Ni P3'
_chemical_formula_iupac     '[Ni (C24 H36 P3) Cl]'
_chemical_formula_weight     511.60
_chemical_melting_point     ?
_symmetry_cell_setting     monoclinic
_symmetry_space_group_name_H-M     'P 21/n'
_symmetry_space_group_name_Hall     '-P 2yn'
loop_
    _symmetry_equiv_pos_as_xyz
    'x, y, z'
    '-x+1/2, y+1/2, -z+1/2'
    '-x, -y, -z'
    'x-1/2, -y-1/2, z-1/2'
_cell_length_a     13.752(3)
_cell_length_b     11.978(2)
_cell_length_c     15.554(4)
_cell_angle_alpha     90.00
_cell_angle_beta     101.043(17)
_cell_angle_gamma     90.00
_cell_volume     2514.7(9)
_cell_formula_units_Z     4
_cell_measurement_reflns_used     10236
_cell_measurement_theta_min     1.81
_cell_measurement_theta_max     38.34
_cell_measurement_temperature     100(2)
_exptl_crystal_description     platelet
_exptl_crystal_colour     red
_exptl_crystal_size_max     0.30
_exptl_crystal_size_mid     0.25
_exptl_crystal_size_min     0.15
_exptl_crystal_density_diffrn     1.351
_exptl_crystal_density_meas     ?
_exptl_crystal_density_method     'not measured'
_exptl_crystal_F_000     1080
_exptl_absorpt_coefficient_mu     1.078
_exptl_absorpt_correction_type     multi-scan
_exptl_absorpt_process_details     '(Blessing, 1995)'
_exptl_absorpt_correction_T_min     0.725
_exptl_absorpt_correction_T_max     0.875
_exptl_special_details
;
^1^H NMR (300 MHz; benzene-d6): \d 7.83(dd, 2 H, ^2^JP---H = 8 Hz, ^1^JH---H = 2
Hz, Ar---H), 7.13 (t, 2H, ^2^JP---H = 8 Hz, Ar---H), 7.00 (b, 2H, Ar---H),
6.93(t, 2H, ^2^JP---H= 7 Hz Ar---H,), 2.52 (m, 4H, CH(CH~3~)~2~), 1.49 (dd, 12
H, CH(CH~3~)~2~, J = 16 and 7 Hz), 1.05 (dd, 12H, J = 16 and 7 Hz
CH(CH~3~)~2~).
^13^C{^1^H} NMR (75.409 MHz; benzene-d6): \d 148.7, 146.9, 131.7, 131.3, 129.1,
125.9, 26.07(t, J=11 Hz, CH(CH~3~)~2~), 19.70 (bs, CH(CH~3~)~2~),18.62 (s,
CH(CH~3~)~2~).
^31^P{^1^H} NMR (121.4 MHz; benzene-d6): \d 115.32 (t, 1P, ^3^JP---P = 9 Hz),
54.02 (d, 2P, ^3^JP---P = 9 Hz).
;
_diffrn_ambient_temperature     100(2)
_diffrn_radiation_type     MoK\a
_diffrn_radiation_wavelength     0.71073
_diffrn_radiation_source     'fine-focus sealed tube'
_diffrn_radiation_monochromator     graphite
_diffrn_measurement_device_type
;
Rigaku Mercury2
;
_diffrn_measurement_method     \w
_diffrn_detector_area_resol_mean     13.6612
_diffrn_reflns_number     36493
_diffrn_reflns_av_R_equivalents     0.0774
_diffrn_reflns_av_sigmaI/netI     0.0565
_diffrn_reflns_theta_min     1.81
_diffrn_reflns_theta_max     38.34
_diffrn_reflns_theta_full     25.00
_diffrn_measured_fraction_theta_max     0.732
_diffrn_measured_fraction_theta_full     0.999
_diffrn_reflns_limit_h_min     -21
_diffrn_reflns_limit_h_max     18
_diffrn_reflns_limit_k_min     -20
_diffrn_reflns_limit_k_max     20
_diffrn_reflns_limit_l_min     -26
_diffrn_reflns_limit_l_max     26
_diffrn_standards_number     0
_diffrn_standards_interval_count     0
_diffrn_standards_interval_time     0
_diffrn_standards_decay_%     0
_refine_special_details
;
Refinement of <i>F</i>^2^ against ALL reflections. The weighted <i>R</i>-factor
<i>wR</i> and goodness of fit <i>S</i> are based on <i>F</i>^2^, conventional
<i>R</i>-factors <i>R</i> are based on <i>F</i>, with <i>F</i> set to zero for
negative <i>F</i>^2^. The threshold expression of <i>F</i>^2^ >
\s(<i>F</i>^2^) is used only for calculating <i>R</i>-factors(gt) <i>etc</i>.
and is not relevant to the choice of reflections for refinement.
<i>R</i>-factors based on <i>F</i>^2^ are statistically about twice as large
as those based on <i>F</i>, and <i>R</i>- factors based on ALL data will be
even larger.
;
_reflns_number_total     10236
_reflns_number_gt     7497
_reflns_threshold_expression     I>2sigma(I)
_refine_ls_structure_factor_coef     Fsqd
_refine_ls_matrix_type     full
_refine_ls_R_factor_all     0.0610
_refine_ls_R_factor_gt     0.0409
_refine_ls_wR_factor_gt     0.0985
_refine_ls_wR_factor_ref     0.1081
_refine_ls_goodness_of_fit_ref     1.003
_refine_ls_restrained_S_all     1.003
_refine_ls_number_reflns     10236
_refine_ls_number_parameters     270
_refine_ls_number_restraints     0
_refine_ls_hydrogen_treatment     constr
_refine_ls_weighting_scheme     calc
_refine_ls_weighting_details
         'calc w=1/[\s^2^(Fo^2^)+(0.0583P)^2^+0.0000P] where P=(Fo^2^+2Fc^2^)/3'
_atom_sites_solution_hydrogens     geom
_atom_sites_solution_primary     direct
_atom_sites_solution_secondary     difmap
_refine_ls_shift/su_max     0.001
_refine_ls_shift/su_mean     0.000
_refine_diff_density_max     1.037
_refine_diff_density_min     -0.459
_refine_ls_extinction_method     none
_refine_ls_extinction_coef     ?
loop_
    _atom_type_symbol
    _atom_type_description
    _atom_type_scat_dispersion_real
    _atom_type_scat_dispersion_imag
    _atom_type_scat_source
    'C' 'C' 0.0033 0.0016
                         'International Tables Vol C Tables 4.2.6.8 and 6.1.1.4'
    'H' 'H' 0.0000 0.0000
                         'International Tables Vol C Tables 4.2.6.8 and 6.1.1.4'
    'P' 'P' 0.1023 0.0942
                         'International Tables Vol C Tables 4.2.6.8 and 6.1.1.4'
    'Ni' 'Ni' 0.3393 1.1124
                         'International Tables Vol C Tables 4.2.6.8 and 6.1.1.4'
    'Cl' 'Cl' 0.1484 0.1585
                         'International Tables Vol C Tables 4.2.6.8 and 6.1.1.4'
_computing_data_collection     'CrystalClear (Rigaku, 2007)'
_computing_cell_refinement     'CrystalClear (Rigaku, 2007)'
_computing_data_reduction     'CrystalClear (Rigaku, 2007)'
_computing_structure_solution     'SHELXS97 (Sheldrick, 2008)'
_computing_structure_refinement     'SHELXL97 (Sheldrick, 2008)'
_computing_molecular_graphics     'ORTEP-3 (Farrugia, 1997)'
_computing_publication_material     'PLATON (Spek, 2009)'
loop_
    _atom_site_type_symbol
    _atom_site_label
    _atom_site_fract_x
    _atom_site_fract_y
    _atom_site_fract_z
    _atom_site_U_iso_or_equiv
    _atom_site_adp_type
    _atom_site_calc_flag
    _atom_site_refinement_flags
    _atom_site_occupancy
    _atom_site_symmetry_multiplicity
    _atom_site_disorder_assembly
    _atom_site_disorder_group
    Ni Ni1 0.507688(15) 0.862502(15) 0.234394(12) 0.01174(6) Uani d . 1 1 . .
    P P1 0.38852(3) 0.76794(3) 0.15893(2) 0.01232(8) Uani d . 1 1 . .
    P P2 0.60305(3) 0.77839(3) 0.15774(2) 0.01240(8) Uani d . 1 1 . .
    P P3 0.39159(3) 0.96155(3) 0.27720(2) 0.01268(8) Uani d . 1 1 . .
    Cl Cl1 0.63222(3) 0.92364(4) 0.33635(3) 0.02309(9) Uani d . 1 1 . .
    C C1 0.27837(12) 0.85825(12) 0.13536(10) 0.0144(3) Uani d . 1 1 . .
    C C2 0.19587(13) 0.84451(13) 0.06790(11) 0.0193(3) Uani d . 1 1 . .
    H H2 0.1978 0.7914 0.0229 0.023 Uiso calc R 1 1 . .
    C C3 0.11074(13) 0.90847(14) 0.06644(11) 0.0224(3) Uani d . 1 1 . .
    H H3 0.0555 0.8995 0.0199 0.027 Uiso calc R 1 1 . .
    C C4 0.10613(13) 0.98523(14) 0.13266(12) 0.0229(3) Uani d . 1 1 . .
    H H4 0.0473 1.0271 0.1321 0.027 Uiso calc R 1 1 . .
    C C5 0.18779(13) 1.00058(14) 0.19964(11) 0.0200(3) Uani d . 1 1 . .
    H H5 0.1848 1.0532 0.2448 0.024 Uiso calc R 1 1 . .
    C C6 0.27443(12) 0.93868(12) 0.20071(10) 0.0153(3) Uani d . 1 1 . .
    C C7 0.37738(13) 0.92346(13) 0.38917(10) 0.0184(3) Uani d . 1 1 . .
    H H7 0.4392 0.9485 0.4294 0.022 Uiso calc R 1 1 . .
    C C8 0.37380(16) 0.79562(15) 0.39703(12) 0.0274(4) Uani d . 1 1 . .
    H H8A 0.3729 0.7751 0.4579 0.041 Uiso calc R 1 1 . .
    H H8B 0.4324 0.7631 0.3794 0.041 Uiso calc R 1 1 . .
    H H8C 0.3139 0.7672 0.3588 0.041 Uiso calc R 1 1 . .
    C C9 0.29155(16) 0.97945(17) 0.42077(12) 0.0291(4) Uani d . 1 1 . .
    H H9A 0.2288 0.9522 0.3863 0.044 Uiso calc R 1 1 . .
    H H9B 0.2958 1.0605 0.4136 0.044 Uiso calc R 1 1 . .
    H H9C 0.2946 0.9618 0.4828 0.044 Uiso calc R 1 1 . .
    C C10 0.40201(13) 1.11551(12) 0.27837(11) 0.0184(3) Uani d . 1 1 . .
    H H10 0.3379 1.1464 0.2893 0.022 Uiso calc R 1 1 . .
    C C11 0.48453(15) 1.15913(14) 0.35091(13) 0.0277(4) Uani d . 1 1 . .
    H H11A 0.5482 1.1277 0.3433 0.042 Uiso calc R 1 1 . .
    H H11B 0.4710 1.1368 0.4081 0.042 Uiso calc R 1 1 . .
    H H11C 0.4872 1.2407 0.3477 0.042 Uiso calc R 1 1 . .
    C C12 0.41603(17) 1.15781(15) 0.18882(13) 0.0295(4) Uani d . 1 1 . .
    H H12A 0.4133 1.2396 0.1879 0.044 Uiso calc R 1 1 . .
    H H12B 0.3633 1.1279 0.1432 0.044 Uiso calc R 1 1 . .
    H H12C 0.4805 1.1331 0.1779 0.044 Uiso calc R 1 1 . .
    C C13 0.42472(12) 0.72062(11) 0.05737(9) 0.0129(3) Uani d . 1 1 . .
    C C14 0.36210(12) 0.67045(12) -0.01409(9) 0.0151(3) Uani d . 1 1 . .
    H H14 0.2923 0.6732 -0.0182 0.018 Uiso calc R 1 1 . .
    C C15 0.40146(13) 0.61688(12) -0.07888(10) 0.0163(3) Uani d . 1 1 . .
    H H15 0.3581 0.5855 -0.1278 0.020 Uiso calc R 1 1 . .
    C C16 0.50366(13) 0.60846(12) -0.07316(10) 0.0167(3) Uani d . 1 1 . .
    H H16 0.5299 0.5706 -0.1173 0.020 Uiso calc R 1 1 . .
    C C17 0.56680(13) 0.65619(12) -0.00203(10) 0.0161(3) Uani d . 1 1 . .
    H H17 0.6365 0.6496 0.0031 0.019 Uiso calc R 1 1 . .
    C C18 0.52782(12) 0.71385(11) 0.06193(9) 0.0139(3) Uani d . 1 1 . .
    C C19 0.68016(13) 0.66106(13) 0.20976(10) 0.0171(3) Uani d . 1 1 . .
    H H19 0.7007 0.6155 0.1624 0.021 Uiso calc R 1 1 . .
    C C20 0.61433(14) 0.58829(13) 0.25608(11) 0.0220(3) Uani d . 1 1 . .
    H H20A 0.6494 0.5191 0.2763 0.033 Uiso calc R 1 1 . .
    H H20B 0.5528 0.5704 0.2152 0.033 Uiso calc R 1 1 . .
    H H20C 0.5987 0.6289 0.3064 0.033 Uiso calc R 1 1 . .
    C C21 0.77391(13) 0.69711(14) 0.27367(11) 0.0228(4) Uani d . 1 1 . .
    H H21A 0.7554 0.7391 0.3222 0.034 Uiso calc R 1 1 . .
    H H21B 0.8144 0.7445 0.2430 0.034 Uiso calc R 1 1 . .
    H H21C 0.8120 0.6309 0.2967 0.034 Uiso calc R 1 1 . .
    C C22 0.68475(13) 0.88108(13) 0.11899(10) 0.0168(3) Uani d . 1 1 . .
    H H22 0.7229 0.9188 0.1723 0.020 Uiso calc R 1 1 . .
    C C23 0.76138(14) 0.83460(15) 0.06823(12) 0.0228(3) Uani d . 1 1 . .
    H H23A 0.7276 0.8092 0.0103 0.034 Uiso calc R 1 1 . .
    H H23B 0.7964 0.7717 0.1005 0.034 Uiso calc R 1 1 . .
    H H23C 0.8090 0.8933 0.0615 0.034 Uiso calc R 1 1 . .
    C C24 0.62145(14) 0.97121(14) 0.06549(11) 0.0225(3) Uani d . 1 1 . .
    H H24A 0.6647 1.0287 0.0483 0.034 Uiso calc R 1 1 . .
    H H24B 0.5776 1.0051 0.1010 0.034 Uiso calc R 1 1 . .
    H H24C 0.5815 0.9376 0.0129 0.034 Uiso calc R 1 1 . .
loop_
    _atom_site_aniso_label
    _atom_site_aniso_U_11
    _atom_site_aniso_U_22
    _atom_site_aniso_U_33
    _atom_site_aniso_U_12
    _atom_site_aniso_U_13
    _atom_site_aniso_U_23
    Ni1 0.00990(11) 0.01376(8) 0.01101(8) 0.00084(6) 0.00062(7) -0.00213(6)
    P1 0.01050(19) 0.01411(15) 0.01187(15) -0.00029(13) 0.00091(14) -0.00044(11)
    P2 0.00955(19) 0.01467(15) 0.01221(15) 0.00058(13) 0.00013(14) -0.00314(12)
    P3 0.0121(2) 0.01420(15) 0.01216(15) 0.00082(13) 0.00324(14) -0.00029(12)
    Cl1 0.0147(2) 0.02913(18) 0.02231(17) 0.00337(15) -0.00438(15) -0.01218(14)
    C1 0.0106(7) 0.0174(6) 0.0154(6) -0.0002(5) 0.0026(5) 0.0020(5)
    C2 0.0145(8) 0.0220(7) 0.0198(7) 0.0004(6) -0.0012(6) -0.0002(5)
    C3 0.0141(8) 0.0259(7) 0.0248(8) 0.0013(6) -0.0028(6) 0.0016(6)
    C4 0.0130(8) 0.0260(7) 0.0291(8) 0.0059(6) 0.0024(7) 0.0010(6)
    C5 0.0158(9) 0.0224(7) 0.0226(7) 0.0035(6) 0.0057(6) -0.0003(6)
    C6 0.0138(8) 0.0169(6) 0.0160(6) 0.0011(5) 0.0044(6) 0.0010(5)
    C7 0.0195(9) 0.0225(7) 0.0143(6) -0.0018(6) 0.0060(6) 0.0003(5)
    C8 0.0383(12) 0.0243(7) 0.0223(8) -0.0035(7) 0.0125(8) 0.0064(6)
    C9 0.0308(11) 0.0387(10) 0.0215(8) 0.0054(8) 0.0141(8) 0.0018(7)
    C10 0.0182(9) 0.0149(6) 0.0233(7) 0.0013(5) 0.0068(6) 0.0001(5)
    C11 0.0269(10) 0.0178(7) 0.0366(10) -0.0021(7) 0.0017(8) -0.0084(6)
    C12 0.0382(12) 0.0216(7) 0.0316(9) 0.0013(7) 0.0138(9) 0.0082(7)
    C13 0.0136(7) 0.0131(5) 0.0109(5) -0.0009(5) -0.0004(5) -0.0001(4)
    C14 0.0134(8) 0.0152(5) 0.0151(6) -0.0014(5) -0.0011(6) -0.0004(5)
    C15 0.0189(8) 0.0151(6) 0.0128(6) -0.0023(5) -0.0020(6) -0.0011(4)
    C16 0.0200(9) 0.0165(6) 0.0131(6) -0.0013(6) 0.0022(6) -0.0030(5)
    C17 0.0141(8) 0.0179(6) 0.0157(6) -0.0003(5) 0.0016(6) -0.0035(5)
    C18 0.0138(8) 0.0143(5) 0.0124(6) -0.0013(5) -0.0008(5) -0.0014(4)
    C19 0.0153(8) 0.0184(6) 0.0159(6) 0.0050(5) -0.0014(6) -0.0035(5)
    C20 0.0216(9) 0.0192(6) 0.0232(7) 0.0016(6) -0.0007(7) 0.0009(6)
    C21 0.0170(9) 0.0253(7) 0.0225(7) 0.0033(6) -0.0051(6) -0.0029(6)
    C22 0.0128(8) 0.0200(6) 0.0178(6) -0.0027(5) 0.0035(6) -0.0043(5)
    C23 0.0166(9) 0.0291(8) 0.0241(8) -0.0018(7) 0.0077(7) -0.0038(6)
    C24 0.0249(10) 0.0209(7) 0.0226(7) 0.0009(6) 0.0067(7) 0.0011(6)
_geom_special_details
;
All e.s.d.'s (except the e.s.d. in the dihedral angle between two l.s. planes)
are estimated using the full covariance matrix. The cell e.s.d.'s are taken
into account individually in the estimation of e.s.d.'s in distances, angles
and torsion angles; correlations between e.s.d.'s in cell parameters are only
used when they are defined by crystal symmetry. An approximate (isotropic)
treatment of cell e.s.d.'s is used for estimating e.s.d.'s involving l.s.
planes.
;
loop_
    _geom_bond_atom_site_label_1
    _geom_bond_atom_site_label_2
    _geom_bond_site_symmetry_2
    _geom_bond_distance
    _geom_bond_publ_flag
    Ni1 P1 . 2.1469(6) ?
    Ni1 P2 . 2.1807(6) ?
    Ni1 P3 . 2.1925(6) ?
    Ni1 Cl1 . 2.2234(6) ?
    P1 C13 . 1.8347(16) ?
    P1 C1 . 1.8402(16) ?
    P2 C18 . 1.8160(14) ?
    P2 C22 . 1.8434(17) ?
    P2 C19 . 1.8508(15) ?
    P3 C6 . 1.8307(16) ?
    P3 C7 . 1.8467(17) ?
    P3 C10 . 1.8497(16) ?
    C1 C2 . 1.400(2) ?
    C1 C6 . 1.409(2) ?
    C2 C3 . 1.396(2) ?
    C2 H2 . 0.9500 ?
    C3 C4 . 1.391(3) ?
    C3 H3 . 0.9500 ?
    C4 C5 . 1.390(2) ?
    C4 H4 . 0.9500 ?
    C5 C6 . 1.401(2) ?
    C5 H5 . 0.9500 ?
    C7 C9 . 1.519(3) ?
    C7 C8 . 1.538(2) ?
    C7 H7 . 1.0000 ?
    C8 H8A . 0.9800 ?
    C8 H8B . 0.9800 ?
    C8 H8C . 0.9800 ?
    C9 H9A . 0.9800 ?
    C9 H9B . 0.9800 ?
    C9 H9C . 0.9800 ?
    C10 C12 . 1.529(3) ?
    C10 C11 . 1.531(2) ?
    C10 H10 . 1.0000 ?
    C11 H11A . 0.9800 ?
    C11 H11B . 0.9800 ?
    C11 H11C . 0.9800 ?
    C12 H12A . 0.9800 ?
    C12 H12B . 0.9800 ?
    C12 H12C . 0.9800 ?
    C13 C14 . 1.4041(19) ?
    C13 C18 . 1.408(2) ?
    C14 C15 . 1.389(2) ?
    C14 H14 . 0.9500 ?
    C15 C16 . 1.395(2) ?
    C15 H15 . 0.9500 ?
    C16 C17 . 1.392(2) ?
    C16 H16 . 0.9500 ?
    C17 C18 . 1.399(2) ?
    C17 H17 . 0.9500 ?
    C19 C20 . 1.533(3) ?
    C19 C21 . 1.532(2) ?
    C19 H19 . 1.0000 ?
    C20 H20A . 0.9800 ?
    C20 H20B . 0.9800 ?
    C20 H20C . 0.9800 ?
    C21 H21A . 0.9800 ?
    C21 H21B . 0.9800 ?
    C21 H21C . 0.9800 ?
    C22 C24 . 1.529(2) ?
    C22 C23 . 1.537(2) ?
    C22 H22 . 1.0000 ?
    C23 H23A . 0.9800 ?
    C23 H23B . 0.9800 ?
    C23 H23C . 0.9800 ?
    C24 H24A . 0.9800 ?
    C24 H24B . 0.9800 ?
    C24 H24C . 0.9800 ?
loop_
    _geom_angle_atom_site_label_1
    _geom_angle_atom_site_label_2
    _geom_angle_atom_site_label_3
    _geom_angle_site_symmetry_1
    _geom_angle_site_symmetry_3
    _geom_angle
    _geom_angle_publ_flag
    P1 Ni1 P2 . . 86.18(2) ?
    P1 Ni1 P3 . . 85.84(2) ?
    P2 Ni1 P3 . . 164.837(17) ?
    P1 Ni1 Cl1 . . 165.171(19) ?
    P2 Ni1 Cl1 . . 94.61(2) ?
    P3 Ni1 Cl1 . . 96.40(2) ?
    C13 P1 C1 . . 111.03(7) ?
    C13 P1 Ni1 . . 109.22(5) ?
    C1 P1 Ni1 . . 108.17(5) ?
    C18 P2 C22 . . 107.63(7) ?
    C18 P2 C19 . . 102.95(7) ?
    C22 P2 C19 . . 108.39(8) ?
    C18 P2 Ni1 . . 109.73(6) ?
    C22 P2 Ni1 . . 109.78(5) ?
    C19 P2 Ni1 . . 117.78(6) ?
    C6 P3 C7 . . 109.69(8) ?
    C6 P3 C10 . . 102.27(7) ?
    C7 P3 C10 . . 105.01(8) ?
    C6 P3 Ni1 . . 108.85(6) ?
    C7 P3 Ni1 . . 111.56(6) ?
    C10 P3 Ni1 . . 118.88(6) ?
    C2 C1 C6 . . 118.91(15) ?
    C2 C1 P1 . . 126.75(12) ?
    C6 C1 P1 . . 113.71(11) ?
    C3 C2 C1 . . 120.31(15) ?
    C3 C2 H2 . . 119.8 ?
    C1 C2 H2 . . 119.8 ?
    C4 C3 C2 . . 120.51(15) ?
    C4 C3 H3 . . 119.7 ?
    C2 C3 H3 . . 119.7 ?
    C3 C4 C5 . . 119.83(16) ?
    C3 C4 H4 . . 120.1 ?
    C5 C4 H4 . . 120.1 ?
    C4 C5 C6 . . 120.15(16) ?
    C4 C5 H5 . . 119.9 ?
    C6 C5 H5 . . 119.9 ?
    C5 C6 C1 . . 120.23(14) ?
    C5 C6 P3 . . 124.70(12) ?
    C1 C6 P3 . . 114.86(12) ?
    C9 C7 C8 . . 112.05(16) ?
    C9 C7 P3 . . 115.17(12) ?
    C8 C7 P3 . . 109.37(11) ?
    C9 C7 H7 . . 106.6 ?
    C8 C7 H7 . . 106.6 ?
    P3 C7 H7 . . 106.6 ?
    C7 C8 H8A . . 109.5 ?
    C7 C8 H8B . . 109.5 ?
    H8A C8 H8B . . 109.5 ?
    C7 C8 H8C . . 109.5 ?
    H8A C8 H8C . . 109.5 ?
    H8B C8 H8C . . 109.5 ?
    C7 C9 H9A . . 109.5 ?
    C7 C9 H9B . . 109.5 ?
    H9A C9 H9B . . 109.5 ?
    C7 C9 H9C . . 109.5 ?
    H9A C9 H9C . . 109.5 ?
    H9B C9 H9C . . 109.5 ?
    C12 C10 C11 . . 110.70(16) ?
    C12 C10 P3 . . 110.15(12) ?
    C11 C10 P3 . . 113.12(11) ?
    C12 C10 H10 . . 107.5 ?
    C11 C10 H10 . . 107.5 ?
    P3 C10 H10 . . 107.5 ?
    C10 C11 H11A . . 109.5 ?
    C10 C11 H11B . . 109.5 ?
    H11A C11 H11B . . 109.5 ?
    C10 C11 H11C . . 109.5 ?
    H11A C11 H11C . . 109.5 ?
    H11B C11 H11C . . 109.5 ?
    C10 C12 H12A . . 109.5 ?
    C10 C12 H12B . . 109.5 ?
    H12A C12 H12B . . 109.5 ?
    C10 C12 H12C . . 109.5 ?
    H12A C12 H12C . . 109.5 ?
    H12B C12 H12C . . 109.5 ?
    C14 C13 C18 . . 118.31(14) ?
    C14 C13 P1 . . 125.98(13) ?
    C18 C13 P1 . . 114.26(10) ?
    C15 C14 C13 . . 120.46(16) ?
    C15 C14 H14 . . 119.8 ?
    C13 C14 H14 . . 119.8 ?
    C14 C15 C16 . . 121.00(13) ?
    C14 C15 H15 . . 119.5 ?
    C16 C15 H15 . . 119.5 ?
    C17 C16 C15 . . 119.25(15) ?
    C17 C16 H16 . . 120.4 ?
    C15 C16 H16 . . 120.4 ?
    C16 C17 C18 . . 120.16(16) ?
    C16 C17 H17 . . 119.9 ?
    C18 C17 H17 . . 119.9 ?
    C17 C18 C13 . . 120.76(13) ?
    C17 C18 P2 . . 123.91(13) ?
    C13 C18 P2 . . 115.26(11) ?
    C20 C19 C21 . . 110.78(13) ?
    C20 C19 P2 . . 107.27(12) ?
    C21 C19 P2 . . 114.22(11) ?
    C20 C19 H19 . . 108.1 ?
    C21 C19 H19 . . 108.1 ?
    P2 C19 H19 . . 108.1 ?
    C19 C20 H20A . . 109.5 ?
    C19 C20 H20B . . 109.5 ?
    H20A C20 H20B . . 109.5 ?
    C19 C20 H20C . . 109.5 ?
    H20A C20 H20C . . 109.5 ?
    H20B C20 H20C . . 109.5 ?
    C19 C21 H21A . . 109.5 ?
    C19 C21 H21B . . 109.5 ?
    H21A C21 H21B . . 109.5 ?
    C19 C21 H21C . . 109.5 ?
    H21A C21 H21C . . 109.5 ?
    H21B C21 H21C . . 109.5 ?
    C24 C22 C23 . . 110.55(14) ?
    C24 C22 P2 . . 109.27(12) ?
    C23 C22 P2 . . 116.55(11) ?
    C24 C22 H22 . . 106.6 ?
    C23 C22 H22 . . 106.6 ?
    P2 C22 H22 . . 106.6 ?
    C22 C23 H23A . . 109.5 ?
    C22 C23 H23B . . 109.5 ?
    H23A C23 H23B . . 109.5 ?
    C22 C23 H23C . . 109.5 ?
    H23A C23 H23C . . 109.5 ?
    H23B C23 H23C . . 109.5 ?
    C22 C24 H24A . . 109.5 ?
    C22 C24 H24B . . 109.5 ?
    H24A C24 H24B . . 109.5 ?
    C22 C24 H24C . . 109.5 ?
    H24A C24 H24C . . 109.5 ?
    H24B C24 H24C . . 109.5 ?
loop_
    _geom_torsion_atom_site_label_1
    _geom_torsion_atom_site_label_2
    _geom_torsion_atom_site_label_3
    _geom_torsion_atom_site_label_4
    _geom_torsion_site_symmetry_1
    _geom_torsion_site_symmetry_2
    _geom_torsion_site_symmetry_3
    _geom_torsion_site_symmetry_4
    _geom_torsion
    _geom_torsion_publ_flag
    P2 Ni1 P1 C13 . . . . -20.53(5) ?
    P3 Ni1 P1 C13 . . . . 146.57(5) ?
    Cl1 Ni1 P1 C13 . . . . -114.11(8) ?
    P2 Ni1 P1 C1 . . . . -141.48(6) ?
    P3 Ni1 P1 C1 . . . . 25.62(6) ?
    Cl1 Ni1 P1 C1 . . . . 124.94(9) ?
    P1 Ni1 P2 C18 . . . . 15.30(5) ?
    P3 Ni1 P2 C18 . . . . -43.06(9) ?
    Cl1 Ni1 P2 C18 . . . . -179.54(5) ?
    P1 Ni1 P2 C22 . . . . 133.40(6) ?
    P3 Ni1 P2 C22 . . . . 75.03(9) ?
    Cl1 Ni1 P2 C22 . . . . -61.45(6) ?
    P1 Ni1 P2 C19 . . . . -101.96(6) ?
    P3 Ni1 P2 C19 . . . . -160.33(8) ?
    Cl1 Ni1 P2 C19 . . . . 63.19(6) ?
    P1 Ni1 P3 C6 . . . . -18.46(5) ?
    P2 Ni1 P3 C6 . . . . 39.95(9) ?
    Cl1 Ni1 P3 C6 . . . . 176.27(5) ?
    P1 Ni1 P3 C7 . . . . 102.73(6) ?
    P2 Ni1 P3 C7 . . . . 161.13(8) ?
    Cl1 Ni1 P3 C7 . . . . -62.55(6) ?
    P1 Ni1 P3 C10 . . . . -134.87(6) ?
    P2 Ni1 P3 C10 . . . . -76.46(9) ?
    Cl1 Ni1 P3 C10 . . . . 59.86(6) ?
    C13 P1 C1 C2 . . . . 38.93(17) ?
    Ni1 P1 C1 C2 . . . . 158.75(14) ?
    C13 P1 C1 C6 . . . . -150.31(12) ?
    Ni1 P1 C1 C6 . . . . -30.49(13) ?
    C6 C1 C2 C3 . . . . -1.0(2) ?
    P1 C1 C2 C3 . . . . 169.38(14) ?
    C1 C2 C3 C4 . . . . -1.1(3) ?
    C2 C3 C4 C5 . . . . 1.7(3) ?
    C3 C4 C5 C6 . . . . -0.2(3) ?
    C4 C5 C6 C1 . . . . -1.8(2) ?
    C4 C5 C6 P3 . . . . 172.58(14) ?
    C2 C1 C6 C5 . . . . 2.4(2) ?
    P1 C1 C6 C5 . . . . -169.15(13) ?
    C2 C1 C6 P3 . . . . -172.53(12) ?
    P1 C1 C6 P3 . . . . 15.91(16) ?
    C7 P3 C6 C5 . . . . 67.74(16) ?
    C10 P3 C6 C5 . . . . -43.32(16) ?
    Ni1 P3 C6 C5 . . . . -169.94(13) ?
    C7 P3 C6 C1 . . . . -117.58(12) ?
    C10 P3 C6 C1 . . . . 131.36(12) ?
    Ni1 P3 C6 C1 . . . . 4.74(13) ?
    C6 P3 C7 C9 . . . . -53.35(15) ?
    C10 P3 C7 C9 . . . . 55.90(15) ?
    Ni1 P3 C7 C9 . . . . -174.04(11) ?
    C6 P3 C7 C8 . . . . 73.88(14) ?
    C10 P3 C7 C8 . . . . -176.87(13) ?
    Ni1 P3 C7 C8 . . . . -46.82(14) ?
    C6 P3 C10 C12 . . . . -66.43(15) ?
    C7 P3 C10 C12 . . . . 179.03(13) ?
    Ni1 P3 C10 C12 . . . . 53.41(15) ?
    C6 P3 C10 C11 . . . . 169.10(14) ?
    C7 P3 C10 C11 . . . . 54.56(16) ?
    Ni1 P3 C10 C11 . . . . -71.06(15) ?
    C1 P1 C13 C14 . . . . -51.18(14) ?
    Ni1 P1 C13 C14 . . . . -170.37(11) ?
    C1 P1 C13 C18 . . . . 142.91(11) ?
    Ni1 P1 C13 C18 . . . . 23.72(11) ?
    C18 C13 C14 C15 . . . . -0.8(2) ?
    P1 C13 C14 C15 . . . . -166.18(11) ?
    C13 C14 C15 C16 . . . . 2.1(2) ?
    C14 C15 C16 C17 . . . . -1.0(2) ?
    C15 C16 C17 C18 . . . . -1.3(2) ?
    C16 C17 C18 C13 . . . . 2.6(2) ?
    C16 C17 C18 P2 . . . . 179.52(12) ?
    C14 C13 C18 C17 . . . . -1.6(2) ?
    P1 C13 C18 C17 . . . . 165.51(11) ?
    C14 C13 C18 P2 . . . . -178.71(10) ?
    P1 C13 C18 P2 . . . . -11.64(14) ?
    C22 P2 C18 C17 . . . . 58.57(14) ?
    C19 P2 C18 C17 . . . . -55.81(15) ?
    Ni1 P2 C18 C17 . . . . 177.99(11) ?
    C22 P2 C18 C13 . . . . -124.38(11) ?
    C19 P2 C18 C13 . . . . 121.24(12) ?
    Ni1 P2 C18 C13 . . . . -4.95(12) ?
    C18 P2 C19 C20 . . . . -76.47(12) ?
    C22 P2 C19 C20 . . . . 169.71(10) ?
    Ni1 P2 C19 C20 . . . . 44.38(11) ?
    C18 P2 C19 C21 . . . . 160.36(13) ?
    C22 P2 C19 C21 . . . . 46.54(15) ?
    Ni1 P2 C19 C21 . . . . -78.80(14) ?
    C18 P2 C22 C24 . . . . 62.07(13) ?
    C19 P2 C22 C24 . . . . 172.77(11) ?
    Ni1 P2 C22 C24 . . . . -57.32(11) ?
    C18 P2 C22 C23 . . . . -64.12(14) ?
    C19 P2 C22 C23 . . . . 46.58(14) ?
    Ni1 P2 C22 C23 . . . . 176.49(10) ?
_iucr_refine_instructions_details
;
TITL I in P2(1)/n
CELL 0.71073  13.7518  11.9784  15.5540  90.000 101.043  90.000
ZERR    4.00   0.0027   0.0021   0.0040   0.000   0.017   0.000
LATT 1
SYMM 0.5-X, 0.5+Y, 0.5-Z
SFAC C  H  P  Ni Cl
UNIT 96 144 12 4 4
L.S. 5
ACTA 50
BOND $h
CONF
FMAP -2
PLAN 00
TEMP -173
WGHT    0.058300
FVAR       0.18989
MOLE 1
NI1   4    0.507688    0.862502    0.234394    11.00000    0.00990    0.01376 =
         0.01101   -0.00213    0.00062    0.00084
P1    3    0.388522    0.767941    0.158933    11.00000    0.01050    0.01411 =
         0.01187   -0.00044    0.00091   -0.00029
P2    3    0.603048    0.778386    0.157740    11.00000    0.00955    0.01467 =
         0.01221   -0.00314    0.00013    0.00058
P3    3    0.391585    0.961546    0.277196    11.00000    0.01206    0.01420 =
         0.01216   -0.00029    0.00324    0.00082
CL1   5    0.632223    0.923642    0.336347    11.00000    0.01468    0.02913 =
         0.02231   -0.01218   -0.00438    0.00337
C1    1    0.278373    0.858248    0.135361    11.00000    0.01061    0.01741 =
         0.01536    0.00197    0.00264   -0.00024
C2    1    0.195873    0.844512    0.067903    11.00000    0.01447    0.02198 =
         0.01979   -0.00020   -0.00124    0.00037
AFIX  43
H2    2    0.197838    0.791409    0.022902    11.00000   -1.20000
AFIX   0
C3    1    0.110736    0.908467    0.066442    11.00000    0.01406    0.02590 =
         0.02478    0.00156   -0.00280    0.00132
AFIX  43
H3    2    0.055500    0.899507    0.019867    11.00000   -1.20000
AFIX   0
C4    1    0.106132    0.985232    0.132659    11.00000    0.01301    0.02595 =
         0.02905    0.00104    0.00239    0.00589
AFIX  43
H4    2    0.047322    1.027063    0.132102    11.00000   -1.20000
AFIX   0
C5    1    0.187790    1.000575    0.199636    11.00000    0.01584    0.02238 =
         0.02259   -0.00030    0.00568    0.00348
AFIX  43
H5    2    0.184833    1.053161    0.244784    11.00000   -1.20000
AFIX   0
C6    1    0.274428    0.938683    0.200715    11.00000    0.01375    0.01687 =
         0.01603    0.00096    0.00436    0.00109
C7    1    0.377376    0.923465    0.389173    11.00000    0.01948    0.02247 =
         0.01434    0.00034    0.00604   -0.00177
AFIX  13
H7    2    0.439181    0.948500    0.429395    11.00000   -1.20000
AFIX   0
C8    1    0.373804    0.795617    0.397033    11.00000    0.03827    0.02426 =
         0.02226    0.00636    0.01251   -0.00348
AFIX 137
H8A   2    0.372894    0.775072    0.457861    11.00000   -1.50000
H8B   2    0.432376    0.763080    0.379410    11.00000   -1.50000
H8C   2    0.313866    0.767227    0.358837    11.00000   -1.50000
AFIX   0
C9    1    0.291551    0.979455    0.420774    11.00000    0.03079    0.03872 =
         0.02151    0.00181    0.01415    0.00542
AFIX 137
H9A   2    0.228825    0.952226    0.386333    11.00000   -1.50000
H9B   2    0.295833    1.060484    0.413626    11.00000   -1.50000
H9C   2    0.294615    0.961783    0.482754    11.00000   -1.50000
AFIX   0
C10   1    0.402014    1.115514    0.278373    11.00000    0.01817    0.01485 =
         0.02333    0.00015    0.00675    0.00131
AFIX  13
H10   2    0.337926    1.146404    0.289309    11.00000   -1.20000
AFIX   0
C11   1    0.484532    1.159126    0.350909    11.00000    0.02690    0.01784 =
         0.03664   -0.00845    0.00168   -0.00208
AFIX 137
H11A  2    0.548160    1.127741    0.343328    11.00000   -1.50000
H11B  2    0.471032    1.136812    0.408098    11.00000   -1.50000
H11C  2    0.487235    1.240748    0.347742    11.00000   -1.50000
AFIX   0
C12   1    0.416034    1.157811    0.188819    11.00000    0.03825    0.02162 =
         0.03157    0.00819    0.01378    0.00127
AFIX 137
H12A  2    0.413285    1.239564    0.187892    11.00000   -1.50000
H12B  2    0.363286    1.127919    0.143216    11.00000   -1.50000
H12C  2    0.480520    1.133066    0.177939    11.00000   -1.50000
AFIX   0
C13   1    0.424722    0.720619    0.057367    11.00000    0.01358    0.01311 =
         0.01093   -0.00014   -0.00038   -0.00093
C14   1    0.362102    0.670450   -0.014094    11.00000    0.01335    0.01519 =
         0.01514   -0.00038   -0.00110   -0.00141
AFIX  43
H14   2    0.292328    0.673168   -0.018160    11.00000   -1.20000
AFIX   0
C15   1    0.401461    0.616876   -0.078880    11.00000    0.01886    0.01508 =
         0.01283   -0.00109   -0.00198   -0.00231
AFIX  43
H15   2    0.358114    0.585485   -0.127829    11.00000   -1.20000
AFIX   0
C16   1    0.503661    0.608463   -0.073163    11.00000    0.01997    0.01654 =
         0.01312   -0.00302    0.00219   -0.00127
AFIX  43
H16   2    0.529875    0.570588   -0.117326    11.00000   -1.20000
AFIX   0
C17   1    0.566796    0.656187   -0.002026    11.00000    0.01408    0.01793 =
         0.01567   -0.00353    0.00160   -0.00025
AFIX  43
H17   2    0.636517    0.649601    0.003125    11.00000   -1.20000
AFIX   0
C18   1    0.527823    0.713852    0.061935    11.00000    0.01379    0.01433 =
         0.01238   -0.00143   -0.00080   -0.00133
C19   1    0.680164    0.661059    0.209755    11.00000    0.01526    0.01839 =
         0.01587   -0.00352   -0.00140    0.00498
AFIX  13
H19   2    0.700660    0.615483    0.162381    11.00000   -1.20000
AFIX   0
C20   1    0.614334    0.588285    0.256084    11.00000    0.02162    0.01918 =
         0.02318    0.00093   -0.00067    0.00162
AFIX 137
H20A  2    0.649380    0.519062    0.276266    11.00000   -1.50000
H20B  2    0.552814    0.570389    0.215171    11.00000   -1.50000
H20C  2    0.598711    0.628868    0.306440    11.00000   -1.50000
AFIX   0
C21   1    0.773909    0.697108    0.273670    11.00000    0.01702    0.02531 =
         0.02252   -0.00294   -0.00513    0.00329
AFIX 137
H21A  2    0.755355    0.739064    0.322167    11.00000   -1.50000
H21B  2    0.814379    0.744469    0.243026    11.00000   -1.50000
H21C  2    0.811975    0.630856    0.296715    11.00000   -1.50000
AFIX   0
C22   1    0.684745    0.881078    0.118987    11.00000    0.01277    0.02003 =
         0.01776   -0.00429    0.00348   -0.00268
AFIX  13
H22   2    0.722940    0.918756    0.172284    11.00000   -1.20000
AFIX   0
C23   1    0.761381    0.834598    0.068227    11.00000    0.01661    0.02908 =
         0.02410   -0.00384    0.00769   -0.00183
AFIX 137
H23A  2    0.727555    0.809217    0.010286    11.00000   -1.50000
H23B  2    0.796432    0.771671    0.100550    11.00000   -1.50000
H23C  2    0.809017    0.893272    0.061484    11.00000   -1.50000
AFIX   0
C24   1    0.621448    0.971205    0.065486    11.00000    0.02492    0.02091 =
         0.02261    0.00105    0.00673    0.00086
AFIX 137
H24A  2    0.664656    1.028711    0.048254    11.00000   -1.50000
H24B  2    0.577626    1.005107    0.100984    11.00000   -1.50000
H24C  2    0.581496    0.937561    0.012932    11.00000   -1.50000
HKLF 4
REM  mm04 in P2(1)/n
REM R1 =  0.0409 for   7497 Fo > 4sig(Fo)  and  0.0610 for all  10236 data
REM    270 parameters refined using      0 restraints
END
WGHT      0.0585      0.0000
REM Highest difference peak  1.037,  deepest hole -0.459,  1-sigma level  0.108
Q1    1   0.4834  0.8450  0.2694  11.00000  0.05    1.04
Q2    1   0.5380  0.8368  0.1973  11.00000  0.05    0.90
Q3    1   0.5409  0.8907  0.1990  11.00000  0.05    0.90
Q4    1   0.4444  0.8570  0.2232  11.00000  0.05    0.77
Q5    1   0.3651  0.6781  0.2010  11.00000  0.05    0.77
Q6    1   0.4568  0.8817  0.2223  11.00000  0.05    0.77
Q7    1   0.5533  0.8760  0.2443  11.00000  0.05    0.76
Q8    1   0.6044  0.8853  0.3562  11.00000  0.05    0.68
Q9    1   0.6017  0.9582  0.3664  11.00000  0.05    0.61
Q10   1   0.4279  0.9357  0.2448  11.00000  0.05    0.60
Q11   1   0.3580  0.7346  0.1956  11.00000  0.05    0.60
Q12   1   0.4072  0.7426  0.1174  11.00000  0.05    0.59
Q13   1   0.6411  0.8228  0.1361  11.00000  0.05    0.59
Q14   1   0.4788  0.7247  0.0633  11.00000  0.05    0.58
Q15   1   0.1069  0.9395  0.1049  11.00000  0.05    0.57
Q16   1   0.4524  0.6255 -0.0764  11.00000  0.05    0.56
Q17   1   0.5381  0.6247 -0.0319  11.00000  0.05    0.56
Q18   1   0.2683  0.8977  0.1720  11.00000  0.05    0.56
Q19   1   0.3884  0.6366 -0.0414  11.00000  0.05    0.55
Q20   1   0.5431  0.6847  0.0354  11.00000  0.05    0.55
;
