# Supplementary material for: Bis{bis­[2-(diisopropyl­phosphan­yl)phen­yl]phosphanido-κ3 P,P′,P′′}chloridonickel(II)
Source: Acta Crystallogr Sect E Struct Rep Online. 2012 Nov 7;68(Pt 12):m1459. doi: 10.1107/S1600536812044947 (PMC3588721; doi:10.1107/S1600536812044947)
Supplement: Supplementary file 2 [file e-68-m1459-Isup2.hkl]

# 
# h,k,l, Fc-squared, Fo-squared, sigma(Fo-squared) and status flag 
# 
data_I
_shelx_title ' mm04 in P2(1)/n' 
_shelx_refln_list_code          4 
_shelx_F_calc_maximum      194.14 
_exptl_crystal_F_000      1080.00 
_reflns_d_resolution_high  0.5728 
 
loop_ 
 _symmetry_equiv_pos_as_xyz 
 'x, y, z' 
 '-x+1/2, y+1/2, -z+1/2' 
 '-x, -y, -z' 
 'x-1/2, -y-1/2, z-1/2' 
 
_cell_length_a    13.7518 
_cell_length_b    11.9784 
_cell_length_c    15.5540 
_cell_angle_alpha  90.000 
_cell_angle_beta  101.043 
_cell_angle_gamma  90.000 
 
_shelx_F_squared_multiplier     1.000 
 
loop_ 
 _refln_index_h 
 _refln_index_k 
 _refln_index_l 
 _refln_F_squared_calc 
 _refln_F_squared_meas 
 _refln_F_squared_sigma 
 _refln_observed_status 
   2   0   0     7320.84     7598.46    355.71 o 
   4   0   0    15298.11    16147.17    448.01 o 
   6   0   0      172.99      171.35     28.49 o 
   8   0   0    32180.14    31100.61    404.93 o 
  10   0   0    28239.65    25540.33   1419.38 o 
  12   0   0      132.60      152.17     25.99 o 
  14   0   0      493.07      571.17     73.77 o 
  16   0   0     1639.60     1574.13    205.09 o 
   1   1   0    18303.43    20011.94    749.11 o 
   2   1   0     1842.25     1934.86    153.51 o 
   3   1   0      223.40      221.30      7.99 o 
   4   1   0     2463.93     2704.56     66.04 o 
   5   1   0       18.90       15.58      5.60 o 
   6   1   0     1200.97     1342.77     55.48 o 
   7   1   0     3900.49     3419.17    111.36 o 
   8   1   0     2402.40     2478.21     72.21 o 
   9   1   0     9760.82     9623.66     80.75 o 
  10   1   0       47.84       34.63     10.81 o 
  11   1   0       19.83        7.76     12.23 o 
  12   1   0     3310.56     3065.04     57.22 o 
  13   1   0      104.66      104.26     19.52 o 
  14   1   0      468.16      500.20     39.23 o 
  15   1   0      300.77      300.05     34.73 o 
  16   1   0     1112.51     1155.82     51.72 o 
  17   1   0      361.75      445.58     53.19 o 
   0   2   0     1519.59     1953.35     28.90 o 
   1   2   0      276.62      269.40      9.25 o 
   2   2   0     3281.26     4232.58    114.34 o 
   3   2   0     2927.82     3485.69     94.67 o 
   4   2   0     1999.61     2247.34     80.49 o 
   5   2   0      109.92      148.69      9.31 o 
   6   2   0      357.04      355.68     13.43 o 
   7   2   0      253.44      193.78     16.76 o 
   8   2   0        2.32       -5.27      7.87 o 
   9   2   0     2081.33     1812.51     59.77 o 
  10   2   0      321.38      280.20     32.90 o 
  11   2   0       30.50       32.20     13.70 o 
  12   2   0      841.76      824.43     36.42 o 
  13   2   0      849.89      784.45     33.71 o 
  14   2   0       69.54       45.35     19.69 o 
  15   2   0     1468.12     1449.95     54.13 o 
  16   2   0      144.87      161.25     36.08 o 
  17   2   0     2110.43     2206.01     99.22 o 
   1   3   0     4671.39     4855.23     73.79 o 
   2   3   0    10722.48    13051.32    273.21 o 
   3   3   0    10223.11    11252.47    543.80 o 
   4   3   0        5.99        2.73      5.86 o 
   5   3   0     4095.67     4158.87    224.85 o 
   6   3   0     1496.08     1731.83     78.45 o 
   7   3   0     3197.60     3002.22     84.11 o 
   8   3   0     1113.66      987.94     36.58 o 
   9   3   0     3525.41     3291.01    110.79 o 
  10   3   0      943.35      867.98     35.71 o 
  11   3   0     2981.64     3018.54     55.19 o 
  12   3   0        1.26        1.39     13.70 o 
  13   3   0      886.65      970.64     39.56 o 
  14   3   0      497.01      512.58     48.32 o 
  15   3   0       13.60       24.40     22.65 o 
  16   3   0      798.81      818.58     53.97 o 
  17   3   0      270.54      270.96     82.65 o 
   0   4   0     7346.09     8487.94     62.28 o 
   1   4   0       74.49       99.65      7.10 o 
   2   4   0     5772.83     5950.31    299.10 o 
   3   4   0     1520.33     1818.16     32.93 o 
   4   4   0    18572.46    20594.59    422.12 o 
   5   4   0     1671.45     1566.75     53.16 o 
   6   4   0    12672.16    12732.86    636.18 o 
   7   4   0     2036.72     2220.35     72.42 o 
   8   4   0     1153.94     1099.79     29.49 o 
   9   4   0      265.07      228.21     19.57 o 
  10   4   0       79.89       45.12     14.22 o 
  11   4   0      478.57      455.27     26.60 o 
  12   4   0     3132.86     2754.93    108.40 o 
  13   4   0     2098.86     2012.00     58.83 o 
  14   4   0     5138.97     4973.39     94.79 o 
  15   4   0       33.96       46.32     26.31 o 
  16   4   0     1295.40     1351.19     57.07 o 
  17   4   0      580.75      743.83    109.83 o 
   1   5   0        2.11        4.60      5.22 o 
   2   5   0     3350.86     3695.26     51.25 o 
   3   5   0      431.57      322.29     14.05 o 
   4   5   0      522.37      465.05     17.11 o 
   5   5   0     6937.89     6807.12    269.06 o 
   6   5   0     1650.29     1847.37     56.72 o 
   7   5   0      783.85      748.87     34.26 o 
   8   5   0       46.01       28.23     11.44 o 
   9   5   0     1866.65     1727.29     72.80 o 
  10   5   0        2.70       -4.36     14.12 o 
  11   5   0      121.73      108.65     22.18 o 
  12   5   0     3532.50     3252.56     72.18 o 
  13   5   0      842.43      800.89     69.21 o 
  14   5   0      199.68      196.71     36.95 o 
  15   5   0     1757.81     1810.90     63.01 o 
  16   5   0       23.36       44.69     28.59 o 
  17   5   0       40.10       69.51     45.19 o 
   0   6   0        6.18       10.13      9.14 o 
   1   6   0     2062.59     2347.59     50.19 o 
   2   6   0       16.73       33.97      7.04 o 
   3   6   0      749.63      702.30     29.41 o 
   4   6   0    12872.38    13300.50    450.10 o 
   5   6   0      171.34      164.02     12.49 o 
   6   6   0     2553.80     2831.40    107.03 o 
   7   6   0       34.65       25.14      9.76 o 
   8   6   0     1747.48     1604.41    101.23 o 
   9   6   0      568.61      572.60     44.39 o 
  10   6   0       13.09       10.48     15.21 o 
  11   6   0     3110.17     2952.94     67.71 o 
  12   6   0     1861.02     1820.54     65.89 o 
  13   6   0     1572.72     1452.55     67.01 o 
  14   6   0      821.91      808.57     43.98 o 
  15   6   0       15.76       -0.53     25.45 o 
  16   6   0       52.84       62.96     59.63 o 
   1   7   0      168.93      152.91     14.75 o 
   2   7   0      892.86      935.51     20.71 o 
   3   7   0    22262.44    22797.79    717.05 o 
   4   7   0       36.78       88.77     23.49 o 
   5   7   0    14652.47    13304.51    311.12 o 
   6   7   0      133.13      136.00     14.62 o 
   7   7   0      965.73      929.47     30.86 o 
   8   7   0      186.46      132.01     13.35 o 
   9   7   0       43.51       30.58     11.78 o 
  10   7   0      955.71      822.38     47.56 o 
  11   7   0     2007.98     1747.28     98.48 o 
  12   7   0       65.85       48.26     21.38 o 
  13   7   0     3592.82     3446.66     81.58 o 
  14   7   0       84.83       71.49     32.61 o 
  15   7   0      595.22      717.07     62.98 o 
   0   8   0     3002.66     3226.09    130.83 o 
   1   8   0      980.33     1030.16     19.95 o 
   2   8   0     4233.97     4424.01     84.09 o 
   3   8   0      205.87      201.09     12.10 o 
   4   8   0     2391.29     2472.19     78.71 o 
   5   8   0      217.16      230.32     13.04 o 
   6   8   0     1348.79     1349.43     39.77 o 
   7   8   0      598.42      593.00     22.91 o 
   8   8   0       86.15       50.30     11.10 o 
   9   8   0     3223.66     3355.91     93.23 o 
  10   8   0     5028.04     5228.97    233.30 o 
  11   8   0       77.66       83.09     17.44 o 
  12   8   0     1928.25     1914.51     54.75 o 
  13   8   0       30.87        4.77     18.47 o 
  14   8   0       19.94       31.06     31.86 o 
  19   8   0      311.28      359.16     63.79 o 
  20   8   0      566.02      580.20     69.61 o 
  21   8   0       24.69       63.51     45.76 o 
   1   9   0       15.49        7.86      5.88 o 
   2   9   0     1149.79     1081.02     24.91 o 
   3   9   0      845.21      821.71     34.09 o 
   4   9   0        0.49       -1.61      7.38 o 
   5   9   0      348.54      338.40     20.58 o 
   6   9   0     2515.81     2599.28     63.57 o 
   7   9   0       56.75       69.89     10.41 o 
   8   9   0     1119.52     1151.18     40.14 o 
   9   9   0       51.98       49.81     13.03 o 
  10   9   0      236.24      225.93     20.72 o 
  11   9   0      174.36      168.92     25.07 o 
  12   9   0        4.22        0.74     17.65 o 
  13   9   0      347.21      360.86     37.19 o 
  14   9   0      857.98      876.67     67.67 o 
  15   9   0      126.33      111.21     39.11 o 
  16   9   0      927.71      946.84     73.77 o 
  17   9   0       65.36       61.57     36.33 o 
  18   9   0      475.84      538.87     73.77 o 
  19   9   0      109.65       70.17     46.04 o 
  20   9   0       31.47        7.77     41.88 o 
   0  10   0     2807.07     3077.29     61.78 o 
   1  10   0      176.45      158.24     17.24 o 
   2  10   0      845.51      845.26     28.81 o 
   3  10   0        1.12       -4.53      7.56 o 
   4  10   0      998.21      928.22     33.02 o 
   5  10   0      678.74      753.24     21.92 o 
   6  10   0      317.21      336.32     24.48 o 
   7  10   0      451.63      432.45     20.46 o 
   8  10   0      625.51      606.02     26.88 o 
   9  10   0      884.92      930.60     31.84 o 
  10  10   0      519.39      561.73     36.60 o 
  11  10   0        8.80        2.59     17.80 o 
  12  10   0      325.70      338.38     34.03 o 
  13  10   0     1020.95     1071.46     52.35 o 
  14  10   0      272.00      213.28     46.04 o 
  15  10   0      158.85      133.12     42.16 o 
  16  10   0      151.16      132.57     44.93 o 
  17  10   0       23.76       -2.22     36.05 o 
  18  10   0      261.63      238.79     57.13 o 
  19  10   0       43.52       12.76     41.88 o 
  20  10   0       37.74       21.91     44.37 o 
   1  11   0     9214.57     9644.59    328.57 o 
   2  11   0      183.44      143.54     19.84 o 
   3  11   0       40.69       22.75      9.40 o 
   4  11   0        0.86       -4.57      9.04 o 
   5  11   0       62.65       59.75     11.04 o 
   6  11   0       15.93       22.13     10.31 o 
   7  11   0     1143.58     1129.17     29.17 o 
   8  11   0       32.13        6.08     13.25 o 
   9  11   0     7979.74     8145.02    219.83 o 
  10  11   0       78.29       56.15     17.99 o 
  11  11   0     2388.24     2450.92     83.50 o 
  12  11   0       92.43       62.27     26.21 o 
  13  11   0      162.83      118.98     40.49 o 
  14  11   0       85.02       80.98     38.55 o 
  15  11   0      175.10       84.59     40.21 o 
  16  11   0      329.24      351.67     62.40 o 
  17  11   0     1122.45     1206.99     88.19 o 
  18  11   0       39.59       32.45     40.77 o 
  19  11   0     1493.13     1687.06    106.22 o 
   0  12   0      593.96      655.32     36.09 o 
   1  12   0        6.31        3.97      9.65 o 
   2  12   0     1358.79     1326.93     66.49 o 
   3  12   0      317.92      331.05     20.73 o 
   4  12   0      416.34      419.11     25.38 o 
   5  12   0       37.30       38.80     12.04 o 
   6  12   0       10.21       -2.75     10.99 o 
   7  12   0        1.53       -3.98     11.31 o 
   8  12   0      326.41      350.79     27.33 o 
   9  12   0       92.13       93.16     19.05 o 
  10  12   0     1519.69     1606.70     45.17 o 
  11  12   0       65.87       33.99     19.67 o 
  12  12   0      438.25      422.11     59.35 o 
  13  12   0      314.23      354.44     57.41 o 
  14  12   0       45.39       22.74     36.33 o 
  15  12   0      385.76      462.33     65.73 o 
  16  12   0      240.30      248.77     57.69 o 
  17  12   0      151.33      119.81     49.64 o 
  18  12   0      417.58      437.64     73.50 o 
   1  13   0      436.47      406.02     36.41 o 
   2  13   0        0.88       -4.02     12.62 o 
   3  13   0      183.09      190.96     21.56 o 
   4  13   0       67.70       61.38     14.25 o 
   5  13   0      140.46      120.46     17.71 o 
   6  13   0       34.25       21.90     13.46 o 
   7  13   0      875.64      882.17     43.46 o 
   8  13   0      360.72      369.75     32.15 o 
   9  13   0      836.37      797.30     38.38 o 
  10  13   0      122.83      154.13     24.15 o 
  11  13   0       11.60       20.99     22.47 o 
  12  13   0      373.65      451.23     64.34 o 
  13  13   0       53.24       99.01     42.43 o 
  14  13   0      237.24      240.73     56.58 o 
  15  13   0       22.82        5.55     42.16 o 
  16  13   0      256.47      253.77     59.63 o 
  17  13   0        0.25       -7.21     45.76 o 
   0  14   0     2092.84     1834.91    276.09 o 
   1  14   0       24.07        7.12     14.69 o 
   2  14   0      550.43      513.18     40.57 o 
   3  14   0      123.34      108.98     19.67 o 
   4  14   0      646.84      605.28     43.17 o 
   5  14   0       44.57       38.12     16.66 o 
   6  14   0      580.54      605.45     45.11 o 
   7  14   0       56.87       43.12     17.58 o 
   8  14   0      351.39      391.57     55.61 o 
   9  14   0      139.63      103.60     26.76 o 
  10  14   0      145.81      115.87     28.07 o 
  11  14   0      291.63      301.59     42.43 o 
  12  14   0       59.71       46.59     39.66 o 
  13  14   0      187.43      211.06     52.69 o 
  14  14   0      503.40      617.92     78.49 o 
  15  14   0      127.59      167.79     54.08 o 
  16  14   0      123.33      229.92     59.63 o 
   1  15   0      135.99      106.13     20.44 o 
   2  15   0     1251.24     1170.89     83.79 o 
   3  15   0      581.92      548.87     38.76 o 
   4  15   0      240.99      241.19     36.91 o 
   5  15   0     2993.81     2842.85    140.19 o 
   6  15   0      348.61      373.05     30.89 o 
   7  15   0      435.96      466.49     40.98 o 
   8  15   0       35.26        7.71     21.48 o 
   9  15   0        6.69      -12.66     24.41 o 
  10  15   0      358.60      410.73     42.94 o 
  11  15   0       28.26        6.46     24.80 o 
  12  15   0      382.78      534.44     70.17 o 
  13  15   0     1549.15     1591.94     99.01 o 
  14  15   0       14.23       63.51     44.37 o 
  15  15   0      870.34      978.46     85.14 o 
   0  16   0     1080.49     1024.50     72.39 o 
   1  16   0        1.44      -16.15     16.15 o 
   2  16   0      130.73       95.38     21.40 o 
   3  16   0      202.55      208.57     37.66 o 
   4  16   0      922.84      861.89     47.57 o 
   5  16   0       57.68       41.52     19.83 o 
   6  16   0      575.95      582.37     34.62 o 
   7  16   0        0.22       -7.78     29.68 o 
   8  16   0       31.78       24.99     25.08 o 
   9  16   0      166.75      132.47     32.52 o 
  10  16   0      194.63      216.69     36.75 o 
  11  16   0      265.74      275.76     41.56 o 
  12  16   0       38.15       16.09     43.82 o 
  13  16   0       47.15       61.01     46.59 o 
  14  16   0      307.58      425.16     71.28 o 
   1  17   0      104.82       92.42     27.33 o 
   2  17   0       23.53       26.39     19.38 o 
   3  17   0       94.84       99.54     25.03 o 
   4  17   0       21.77        0.00     18.59 o 
   5  17   0      219.08      238.17     29.37 o 
   6  17   0      188.70      197.44     29.87 o 
   7  17   0      232.74      185.71     35.62 o 
   8  17   0       77.47       92.41     31.67 o 
   9  17   0      125.28       89.26     32.65 o 
  10  17   0      136.49      110.31     34.42 o 
  11  17   0        9.20      -27.64     27.64 o 
  12  17   0        1.93      -27.18     39.94 o 
   0  18   0        9.69        4.16     32.45 o 
   1  18   0      107.10      126.05     30.13 o 
   2  18   0      114.85      148.44     33.84 o 
   3  18   0       44.30       38.84     22.17 o 
   4  18   0      383.40      461.28     37.70 o 
   5  18   0       16.13        3.45     20.97 o 
   6  18   0      471.40      545.22     37.43 o 
   7  18   0       15.92       -3.50     27.99 o 
   8  18   0      480.83      563.20     53.42 o 
   9  18   0        2.89       -3.31     59.91 o 
  10  18   0        5.99       -9.72     31.18 o 
  11  18   0       19.66      -15.04     30.39 o 
   1  19   0      779.22      782.66     52.46 o 
   2  19   0       58.02       83.39     34.53 o 
   3  19   0        9.45       16.88     26.00 o 
   4  19   0        0.26      -21.04     21.04 o 
   5  19   0      117.07      129.42     28.00 o 
   6  19   0       37.04       53.66     31.96 o 
   7  19   0      224.10      311.67     45.69 o 
   8  19   0       93.84       92.97     35.20 o 
   0  20   0      228.44      306.74     62.12 o 
   1  20   0      156.42      186.14     38.52 o 
   2  20   0       15.28       16.36     40.77 o 
   3  20   0      278.21      303.34     44.47 o 
   4  20   0      406.71      531.68     54.52 o 
   5  20   0       56.06       51.17     26.73 o 
 -17   0   1     2583.95     2776.23    112.01 o 
 -15   0   1      333.80      338.50     50.46 o 
 -13   0   1      663.57      625.32     48.73 o 
 -11   0   1      380.31      391.32     38.57 o 
  -9   0   1     4555.01     4542.73    185.42 o 
  -7   0   1     2191.53     2053.45     64.91 o 
  -5   0   1     1471.09     1480.95     37.67 o 
  -3   0   1       66.59       77.16      8.56 o 
  -1   0   1     3038.36     2956.97    276.92 o 
   1   0   1    12601.18    15121.46    208.33 o 
   3   0   1     7908.78     9512.51    602.97 o 
   5   0   1      147.00      131.97     15.18 o 
   7   0   1     5115.75     5505.50    149.96 o 
   9   0   1     2357.90     2094.07     51.13 o 
  11   0   1     1422.00     1289.09     46.04 o 
  13   0   1       49.38       43.74     28.07 o 
  15   0   1     2338.55     2265.59     93.27 o 
  17   0   1     1701.38     1727.68     93.35 o 
 -17   1   1     1359.70     1417.10     59.22 o 
 -16   1   1     1428.65     1496.28     57.29 o 
 -15   1   1       87.91       78.69     24.99 o 
 -14   1   1      591.51      540.00     46.48 o 
 -13   1   1     1391.11     1250.82     40.04 o 
 -12   1   1       53.10       62.28     16.59 o 
 -11   1   1     2109.95     2112.45     45.60 o 
 -10   1   1      390.70      386.70     20.75 o 
  -9   1   1     8113.99     7732.16    216.97 o 
  -8   1   1     2416.13     2271.24     58.21 o 
  -7   1   1     3518.63     3232.64    108.69 o 
  -6   1   1       10.74       10.34      6.01 o 
  -5   1   1     2201.71     2235.77    109.79 o 
  -4   1   1      192.40      206.48      9.30 o 
  -3   1   1      348.21      360.37      9.53 o 
  -2   1   1     6004.72     6052.15    126.18 o 
  -1   1   1    28292.26    33211.11    592.44 o 
   0   1   1      579.81      711.48     10.36 o 
   1   1   1    23407.74    26037.42    801.83 o 
   2   1   1      144.65      203.14      6.67 o 
   3   1   1      469.07      626.81     18.09 o 
   4   1   1     1555.87     1690.96     45.23 o 
   5   1   1      121.15      144.23      9.70 o 
   6   1   1     1239.94     1230.39     54.34 o 
   7   1   1     7697.15     8334.98    160.95 o 
   8   1   1     5627.92     5222.28     68.37 o 
   9   1   1     8313.59     7970.48    146.21 o 
  10   1   1       53.38       36.51     11.18 o 
  11   1   1      968.84      860.71     28.16 o 
  12   1   1      152.03      146.21     20.16 o 
  13   1   1        5.69       -0.89     15.79 o 
  14   1   1      265.30      258.45     44.91 o 
  15   1   1       28.54       28.78     23.77 o 
  16   1   1     2068.63     2195.71     68.97 o 
  17   1   1     1099.89     1119.03     64.51 o 
 -17   2   1      623.57      725.05     68.16 o 
 -16   2   1     1398.77     1387.39     55.63 o 
 -15   2   1      134.57      125.24     26.97 o 
 -14   2   1     1294.06     1227.84     42.13 o 
 -13   2   1      278.31      238.39     25.16 o 
 -12   2   1      429.85      425.93     30.60 o 
 -11   2   1     1046.56      921.67     29.25 o 
 -10   2   1     5536.76     5134.45    195.52 o 
  -9   2   1       11.66        8.03      8.92 o 
  -8   2   1    18858.99    18017.09    277.82 o 
  -7   2   1      432.83      446.83     15.70 o 
  -6   2   1     9480.13     9857.73    320.64 o 
  -5   2   1      558.14      633.82     14.81 o 
  -4   2   1     1284.24     1588.31     46.15 o 
  -3   2   1     4784.99     5338.55    250.11 o 
  -2   2   1      180.94      224.57     12.27 o 
  -1   2   1    25457.96    29163.28    802.32 o 
   0   2   1    33012.70    38253.46    638.49 o 
   1   2   1     1546.87     1877.39     36.79 o 
   2   2   1    13663.02    16436.15    873.55 o 
   3   2   1       17.08       15.77      4.23 o 
   4   2   1     1248.78     1515.30     37.17 o 
   5   2   1     8322.60     8847.68    239.09 o 
   6   2   1      886.03      736.14     17.71 o 
   7   2   1        3.09       -2.03      6.95 o 
   8   2   1     8651.77     8611.85    264.29 o 
   9   2   1     4003.46     4048.43    133.91 o 
  10   2   1     2557.85     2571.04     72.26 o 
  11   2   1      282.27      269.86     22.72 o 
  12   2   1     1408.68     1316.97     39.56 o 
  13   2   1     3562.47     3451.32     64.81 o 
  14   2   1      424.64      476.11     34.75 o 
  15   2   1       70.54       46.20     36.24 o 
  16   2   1      959.98      948.88     57.07 o 
  17   2   1      798.73      794.10     80.84 o 
 -17   3   1       75.65       48.48     41.92 o 
 -16   3   1       16.23       26.49     29.88 o 
 -15   3   1     2370.35     2280.02     67.23 o 
 -14   3   1      120.55      153.05     23.63 o 
 -13   3   1      796.70      714.66     32.66 o 
 -12   3   1      527.69      527.34     28.96 o 
 -11   3   1      294.79      330.40     25.33 o 
 -10   3   1     2594.96     2436.49     67.43 o 
  -9   3   1     1482.41     1315.89     43.02 o 
  -8   3   1       11.40       19.59      8.48 o 
  -7   3   1     1059.02     1030.02     21.37 o 
  -6   3   1        1.56       10.49      5.78 o 
  -5   3   1     4487.25     5007.18     93.03 o 
  -4   3   1     3178.41     3456.92     81.72 o 
  -3   3   1       96.91       92.30     11.86 o 
  -2   3   1    12698.68    14685.34    353.57 o 
  -1   3   1     2332.32     2714.48     65.41 o 
   0   3   1      315.30      428.82     32.46 o 
   1   3   1      340.89      371.66     12.01 o 
   2   3   1     2680.01     3222.04     40.03 o 
   3   3   1      807.92      956.51     35.67 o 
   4   3   1      563.53      707.79     17.36 o 
   5   3   1     8452.99     9737.62    174.35 o 
   6   3   1      657.52      587.66     30.24 o 
   7   3   1     4279.44     4561.55    141.15 o 
   8   3   1        2.33       -5.61      9.08 o 
   9   3   1       98.02       83.55     14.29 o 
  10   3   1       44.04       31.50     13.06 o 
  11   3   1     1211.10     1096.60     37.38 o 
  12   3   1      720.85      609.61     29.46 o 
  13   3   1      711.13      677.90     41.01 o 
  14   3   1     1021.40      909.45     43.33 o 
  15   3   1     1277.58     1369.39     54.02 o 
  16   3   1      165.45      148.98     36.92 o 
  17   3   1      568.80      754.09    107.89 o 
 -17   4   1      653.28      826.48    115.37 o 
 -16   4   1      440.55      534.25     46.12 o 
 -15   4   1        8.16       13.35     23.34 o 
 -14   4   1        6.06      -10.75     18.27 o 
 -13   4   1     1932.97     1796.22     55.60 o 
 -12   4   1     1468.91     1473.24     63.43 o 
 -11   4   1     2995.98     2771.52     76.35 o 
 -10   4   1      771.11      694.02     27.46 o 
  -9   4   1       49.37       27.77     12.13 o 
  -8   4   1      211.33      185.10     16.75 o 
  -7   4   1        4.72        4.28      8.77 o 
  -6   4   1      962.99      919.56     35.57 o 
  -5   4   1      997.32     1033.67     72.17 o 
  -4   4   1     3019.33     3477.95    127.43 o 
  -3   4   1     1626.80     1425.38     41.06 o 
  -2   4   1      687.67      780.46     22.22 o 
  -1   4   1     2625.21     2725.03     79.75 o 
   0   4   1     4597.62     5473.64    114.92 o 
   1   4   1     3969.07     4246.43    175.42 o 
   2   4   1     1767.76     1927.96     30.10 o 
   3   4   1      961.46     1060.76     31.24 o 
   4   4   1      216.32      229.52     27.36 o 
   5   4   1     5572.94     5964.20    209.00 o 
   6   4   1       17.41       10.64      7.92 o 
   7   4   1      240.38      257.68     17.12 o 
   8   4   1        4.90       -2.99      9.67 o 
   9   4   1     1275.24     1171.49     68.86 o 
  10   4   1      275.74      321.20     35.06 o 
  11   4   1     1343.22     1382.52     45.58 o 
  12   4   1      170.21      150.12     33.83 o 
  13   4   1        3.48       -9.81     18.58 o 
  14   4   1      101.54       77.24     24.19 o 
  15   4   1      619.02      621.86     42.93 o 
  16   4   1      342.56      428.05     43.50 o 
  17   4   1      754.89      838.96     95.68 o 
 -17   5   1       27.64      -10.50     43.59 o 
 -16   5   1      299.39      315.97     39.35 o 
 -15   5   1     2036.77     2134.10     60.91 o 
 -14   5   1        8.14       13.14     21.54 o 
 -13   5   1     4015.89     3734.98     80.46 o 
 -12   5   1       25.34       21.13     19.17 o 
 -11   5   1     3602.14     3382.31    125.46 o 
 -10   5   1       47.44       48.82     14.63 o 
  -9   5   1     1220.72     1077.32     32.07 o 
  -8   5   1      112.68       90.39     13.83 o 
  -7   5   1     2090.84     2159.38     99.80 o 
  -6   5   1      101.45       92.94     12.25 o 
  -5   5   1    23169.37    22469.00   1429.52 o 
  -4   5   1      866.89      800.06     23.78 o 
  -3   5   1    12562.10    12475.03    334.20 o 
  -2   5   1        4.51       14.75      5.72 o 
  -1   5   1     1499.79     1578.09     62.72 o 
   0   5   1      616.78      609.93     15.88 o 
   1   5   1     2733.42     2992.54     34.38 o 
   2   5   1       18.62        0.40      5.01 o 
   3   5   1    15436.36    15910.30    401.97 o 
   4   5   1     1526.11     1678.66     83.54 o 
   5   5   1    26125.07    25603.88   1708.88 o 
   6   5   1      648.37      554.80     22.56 o 
   7   5   1     1254.29     1247.53     84.18 o 
   8   5   1     5881.06     5607.19     77.72 o 
   9   5   1      721.93      676.12     60.73 o 
  10   5   1     1820.51     1688.02     86.34 o 
  11   5   1      249.35      260.56     43.51 o 
  12   5   1        0.14        3.97     17.98 o 
  13   5   1     3542.71     3530.62     81.68 o 
  14   5   1      590.05      637.42     41.91 o 
  15   5   1     1001.23     1078.53     50.36 o 
  16   5   1      535.02      662.84     99.57 o 
 -16   6   1      501.96      645.17     90.55 o 
 -15   6   1      638.98      698.14     66.81 o 
 -14   6   1     4122.46     4219.14    147.33 o 
 -13   6   1      724.95      672.35     40.93 o 
 -12   6   1     1716.48     1626.05     67.97 o 
 -11   6   1      896.83      781.38     37.53 o 
 -10   6   1       85.22       66.08     18.84 o 
  -9   6   1       85.42       76.75     13.35 o 
  -8   6   1      884.27      837.16     22.81 o 
  -7   6   1     1007.08      967.11     28.23 o 
  -6   6   1     7351.95     7267.09    287.27 o 
  -5   6   1        5.30       -0.94      8.69 o 
  -4   6   1    29003.15    28937.01   1344.29 o 
  -3   6   1     1478.18     1547.30     49.20 o 
  -2   6   1     4634.13     4713.80    136.70 o 
  -1   6   1      361.42      330.93     12.77 o 
   0   6   1      820.53      888.81     34.44 o 
   1   6   1      710.65      719.87     16.50 o 
   2   6   1      408.80      377.16     18.50 o 
   3   6   1       21.69       15.45      6.40 o 
   4   6   1    21927.05    23168.14   1111.81 o 
   5   6   1     1895.19     2091.85     52.84 o 
   6   6   1    12848.79    13276.15    530.64 o 
   7   6   1      183.20      223.26     14.50 o 
   8   6   1      244.60      347.66     29.52 o 
   9   6   1      459.98      509.18     32.78 o 
  10   6   1       49.77       36.37     17.75 o 
  11   6   1      736.60      667.98     35.91 o 
  12   6   1     3004.80     2760.09    109.24 o 
  13   6   1       98.62       64.56     23.96 o 
  14   6   1     3980.08     3798.01    102.71 o 
  15   6   1      394.66      367.33     78.41 o 
  16   6   1      636.60      745.77    110.10 o 
 -15   7   1        3.17       14.21     26.22 o 
 -14   7   1      487.64      658.20     48.72 o 
 -13   7   1       68.60       77.72     25.71 o 
 -12   7   1      770.34      685.15     38.34 o 
 -11   7   1       41.94       13.00     18.51 o 
 -10   7   1        6.78       -3.18     16.41 o 
  -9   7   1       50.81       42.59     12.23 o 
  -8   7   1      793.34      908.91     27.60 o 
  -7   7   1      513.10      581.82     31.15 o 
  -6   7   1     2270.15     2315.68     50.57 o 
  -5   7   1      564.80      580.47     24.21 o 
  -4   7   1      252.20      252.30     17.72 o 
  -3   7   1     1904.77     1969.99     64.87 o 
  -2   7   1      337.61      330.03     14.59 o 
  -1   7   1     1137.70      975.83     40.70 o 
   0   7   1      582.42      634.32     24.93 o 
   1   7   1       95.02       91.84      9.77 o 
   2   7   1       52.83       23.29      6.39 o 
   3   7   1      157.60      156.89     20.03 o 
   4   7   1       34.73       42.04      8.23 o 
   5   7   1      103.59       78.68     10.04 o 
   6   7   1        1.03       -4.45      6.42 o 
   7   7   1     2152.19     2168.16     90.09 o 
   8   7   1      391.44      417.71     20.37 o 
   9   7   1       94.94       82.98     12.66 o 
  10   7   1     1111.23     1187.20     97.81 o 
  11   7   1       71.50       35.48     20.31 o 
  12   7   1     1743.75     1567.38     64.77 o 
  13   7   1       72.28       43.05     29.30 o 
  14   7   1      110.83       97.62     34.27 o 
  15   7   1      444.86      487.01     95.41 o 
 -21   8   1      269.05      275.95     65.18 o 
 -20   8   1       85.23       35.78     44.10 o 
 -14   8   1     1221.15     1134.19     65.53 o 
 -13   8   1      411.19      402.14     39.35 o 
 -12   8   1       75.85       70.33     24.47 o 
 -11   8   1      146.97      180.28     21.88 o 
 -10   8   1       51.48       55.43     16.37 o 
  -9   8   1      853.77      931.23     38.33 o 
  -8   8   1        4.35       11.47      9.08 o 
  -7   8   1     1621.03     1671.70     50.59 o 
  -6   8   1      782.63      880.19     30.32 o 
  -5   8   1       57.85       45.89      7.81 o 
  -4   8   1     6893.29     7318.67    231.66 o 
  -3   8   1      191.06      162.99     11.54 o 
  -2   8   1      320.76      309.97     11.25 o 
  -1   8   1      113.53       92.21      7.38 o 
   0   8   1       35.75       27.72      5.54 o 
   1   8   1     2506.60     2582.22     61.54 o 
   2   8   1      479.63      461.15     13.48 o 
   3   8   1       44.49       33.31      7.25 o 
   4   8   1     2202.47     2110.28     56.43 o 
   5   8   1     1483.13     1511.97     47.89 o 
   6   8   1      110.17      103.23     10.84 o 
   7   8   1       52.67       59.63     12.97 o 
   8   8   1      804.52      845.36     36.34 o 
   9   8   1      290.42      324.17     19.89 o 
  10   8   1     1355.24     1337.38     82.02 o 
  11   8   1       15.87       27.25     17.47 o 
  12   8   1      579.43      563.83     59.29 o 
  13   8   1      886.91      888.70     41.13 o 
  14   8   1       40.36       38.20     21.50 o 
  15   8   1      231.65      187.21     44.10 o 
  16   8   1      122.06      100.95     39.11 o 
  17   8   1        3.37       -1.11     33.00 o 
  18   8   1      105.61       86.81     43.27 o 
  19   8   1      163.92      174.72     49.92 o 
  20   8   1       15.30      103.45     47.15 o 
  21   8   1      222.50      212.44     62.12 o 
 -20   9   1       39.13       18.30     43.54 o 
 -19   9   1      740.90      848.39     77.66 o 
 -18   9   1      204.18      200.79     54.91 o 
 -17   9   1      234.28      187.21     50.75 o 
 -16   9   1       21.41       48.81     35.22 o 
 -15   9   1        3.04        2.50     28.29 o 
 -14   9   1        0.24       -9.94     24.93 o 
 -13   9   1      786.88      743.04     41.40 o 
 -12   9   1       26.40       29.43     19.49 o 
 -11   9   1     2477.20     2531.42     72.07 o 
 -10   9   1        6.42       -0.76     11.78 o 
  -9   9   1     2479.72     2562.69    108.24 o 
  -8   9   1       14.40        4.67     10.05 o 
  -7   9   1      542.45      541.01     18.45 o 
  -6   9   1      166.18      208.92     15.05 o 
  -5   9   1     3158.35     3069.12     85.03 o 
  -4   9   1     2035.13     2061.34     37.18 o 
  -3   9   1     1910.20     1912.98     45.89 o 
  -2   9   1      484.44      473.96     13.61 o 
  -1   9   1     2075.66     1955.61     29.65 o 
   0   9   1      602.39      604.01     26.26 o 
   1   9   1     3981.04     3851.11     55.90 o 
   2   9   1      359.01      390.40     16.16 o 
   3   9   1     3192.58     3077.44     71.13 o 
   4   9   1     2040.43     1985.30     29.77 o 
   5   9   1     1756.41     1769.42     62.35 o 
   6   9   1      322.95      390.74     21.09 o 
   7   9   1      476.72      495.12     19.84 o 
   8   9   1     1005.77     1047.50     39.91 o 
   9   9   1     3342.29     3476.48    150.49 o 
  10   9   1      293.92      264.08     24.94 o 
  11   9   1     1488.32     1486.58     60.61 o 
  12   9   1      979.72      857.41     40.29 o 
  13   9   1       74.69       52.30     22.10 o 
  14   9   1      861.57      805.12     64.90 o 
  15   9   1        4.68       16.09     31.89 o 
  16   9   1      264.94      199.69     49.64 o 
  17   9   1     1246.69     1141.26     82.65 o 
  18   9   1       48.06       64.62     42.99 o 
  19   9   1      896.58      938.24     80.98 o 
  20   9   1        1.47        0.00     44.10 o 
 -20  10   1      572.57      706.94     77.38 o 
 -19  10   1        6.67       -6.66     41.88 o 
 -18  10   1     1138.63     1295.46     90.69 o 
 -17  10   1     1185.24     1229.17     86.25 o 
 -16  10   1       13.60        4.44     34.39 o 
 -15  10   1      262.56      232.41     52.14 o 
 -14  10   1      922.57      936.30     70.72 o 
 -13  10   1       35.14       27.90     23.65 o 
 -12  10   1      328.98      356.08     34.17 o 
 -11  10   1      448.69      458.42     34.72 o 
 -10  10   1     6081.63     6509.54    221.13 o 
  -9  10   1      191.60      157.46     18.58 o 
  -8  10   1     2759.54     2862.77     81.26 o 
  -7  10   1     1658.23     1683.44     32.79 o 
  -6  10   1       33.10       17.04      9.25 o 
  -5  10   1      329.11      383.37     26.55 o 
  -4  10   1       36.44       36.12      9.11 o 
  -3  10   1      943.71     1037.01     23.01 o 
  -2  10   1      601.80      566.99     17.86 o 
  -1  10   1      369.38      442.01     16.35 o 
   0  10   1     6330.97     6377.39    231.45 o 
   1  10   1      975.06     1007.38     23.60 o 
   2  10   1     4939.93     4937.83    150.30 o 
   3  10   1        1.96       -4.93      7.55 o 
   4  10   1       48.75       54.48     10.69 o 
   5  10   1      288.34      290.74     24.54 o 
   6  10   1        4.83        2.64      8.97 o 
   7  10   1     1736.51     1851.64     46.88 o 
   8  10   1      495.97      505.04     40.91 o 
   9  10   1       19.56        9.81     12.99 o 
  10  10   1     4543.26     4437.23    101.23 o 
  11  10   1       12.60        8.35     14.47 o 
  12  10   1      549.62      539.51     48.32 o 
  13  10   1      104.13      106.50     38.27 o 
  14  10   1      464.19      451.51     60.18 o 
  15  10   1       60.75       89.58     37.44 o 
  16  10   1       13.57      -32.17     32.17 o 
  17  10   1      331.88      379.12     62.68 o 
  18  10   1     1490.88     1570.58     98.46 o 
  19  10   1        5.59       -9.98     42.71 o 
 -19  11   1       13.30       22.19     43.27 o 
 -18  11   1      231.61      291.49     62.40 o 
 -17  11   1      134.28      165.57     52.69 o 
 -16  11   1      946.00      977.07     76.82 o 
 -15  11   1       10.06      -10.82     31.89 o 
 -14  11   1      521.51      599.06     61.29 o 
 -13  11   1        2.60       -6.10     29.40 o 
 -12  11   1        3.56       -0.99     23.87 o 
 -11  11   1      139.26      121.10     24.99 o 
 -10  11   1       18.43       13.28     15.30 o 
  -9  11   1      577.73      656.14     31.73 o 
  -8  11   1     2280.05     2251.48     71.31 o 
  -7  11   1      202.33      229.40     27.22 o 
  -6  11   1      956.57      991.47     25.41 o 
  -5  11   1      259.69      269.78     17.76 o 
  -4  11   1       47.05       29.34      9.39 o 
  -3  11   1      109.73      100.89     12.78 o 
  -2  11   1      704.86      788.81     22.96 o 
  -1  11   1      518.02      548.82     30.17 o 
   0  11   1      643.89      641.65     38.69 o 
   1  11   1      208.78      223.35     29.44 o 
   2  11   1      537.62      594.32     21.36 o 
   3  11   1      148.74      120.16     13.55 o 
   4  11   1      727.89      746.90     25.66 o 
   5  11   1      454.75      425.66     20.28 o 
   6  11   1      494.68      511.64     25.22 o 
   7  11   1       33.63       20.99     11.23 o 
   8  11   1       12.17        1.83     13.72 o 
   9  11   1       37.33       23.72     15.39 o 
  10  11   1      463.01      486.67     39.50 o 
  11  11   1     1337.41     1450.43     43.37 o 
  12  11   1      326.40      251.55     49.37 o 
  13  11   1      234.01      270.96     51.59 o 
  14  11   1      536.83      503.10     57.96 o 
  15  11   1       33.37       -4.99     34.94 o 
  16  11   1      571.73      550.80     65.45 o 
  17  11   1        1.46      -16.64     40.77 o 
  18  11   1        9.29       -3.88     42.16 o 
  19  11   1        2.08       17.47     46.32 o 
 -18  12   1      486.81      561.62     69.89 o 
 -17  12   1      124.22      116.48     49.37 o 
 -16  12   1        2.15        3.33     39.38 o 
 -15  12   1      131.92       88.75     42.16 o 
 -14  12   1        7.56       -6.10     33.56 o 
 -13  12   1      108.65       67.67     37.16 o 
 -12  12   1        3.43       20.25     31.06 o 
 -11  12   1      142.22      170.40     33.03 o 
 -10  12   1     2276.17     2425.38     88.12 o 
  -9  12   1      150.91      139.36     20.91 o 
  -8  12   1     2013.42     2051.94     60.17 o 
  -7  12   1      822.56      779.55     42.98 o 
  -6  12   1        5.24       -2.17     10.92 o 
  -5  12   1      627.44      615.67     24.61 o 
  -4  12   1       23.66       13.19     11.45 o 
  -3  12   1      144.94      129.04     15.52 o 
  -2  12   1     1553.56     1429.34    102.56 o 
  -1  12   1      120.89       95.51     13.43 o 
   0  12   1     4109.84     4190.46    113.42 o 
   1  12   1      896.63      860.78     29.32 o 
   2  12   1       21.67       11.20     11.77 o 
   3  12   1       34.50       35.87     11.36 o 
   4  12   1      140.70      113.71     14.86 o 
   5  12   1      246.82      237.75     24.94 o 
   6  12   1      261.16      259.56     19.11 o 
   7  12   1      472.63      461.53     25.62 o 
   8  12   1     2362.04     2421.79     64.01 o 
   9  12   1      383.85      374.10     30.56 o 
  10  12   1      241.36      233.84     25.50 o 
  11  12   1        2.98      -18.11     18.11 o 
  12  12   1       20.84        1.94     32.45 o 
  13  12   1      599.62      632.61     62.96 o 
  14  12   1      192.48      220.21     52.97 o 
  15  12   1      312.19      279.28     60.74 o 
  16  12   1      184.88      155.03     51.59 o 
  17  12   1       27.29      -13.59     41.88 o 
  18  12   1      280.16      221.87     58.24 o 
 -18  13   1       14.52       42.99     49.92 o 
 -17  13   1      157.66      175.28     55.47 o 
 -16  13   1       38.01       40.21     47.70 o 
 -15  13   1      115.48      113.43     48.53 o 
 -14  13   1      351.57      395.77     64.90 o 
 -13  13   1      179.79      124.53     44.37 o 
 -12  13   1      225.93      225.76     51.31 o 
 -11  13   1       58.77       67.12     38.83 o 
 -10  13   1      866.81      893.68     42.86 o 
  -9  13   1      856.01      824.48     38.86 o 
  -8  13   1        7.15       -6.78     17.06 o 
  -7  13   1      822.85      834.67     32.09 o 
  -6  13   1     1354.45     1380.68     49.80 o 
  -5  13   1     1251.46     1278.88     50.72 o 
  -4  13   1       38.47       12.76     13.14 o 
  -3  13   1      174.16      178.16     29.38 o 
  -2  13   1      478.99      462.01     26.95 o 
  -1  13   1     2169.91     2075.93    153.32 o 
   0  13   1      188.63      182.47     19.53 o 
   1  13   1     2699.32     2385.98    125.22 o 
   2  13   1      562.00      540.90     51.32 o 
   3  13   1     2637.13     2436.85    156.48 o 
   4  13   1      279.55      268.36     30.49 o 
   5  13   1      235.40      235.16     24.52 o 
   6  13   1       68.26       54.61     15.34 o 
   7  13   1      423.54      439.99     24.01 o 
   8  13   1      356.81      370.61     29.42 o 
   9  13   1     1956.29     1946.25     78.81 o 
  10  13   1      423.34      413.24     56.58 o 
  11  13   1     1259.23     1222.77    172.23 o 
  12  13   1      113.49      107.61     41.88 o 
  13  13   1      901.66      911.62     74.88 o 
  14  13   1      200.76      199.13     53.25 o 
  15  13   1       10.45       -7.77     38.83 o 
  16  13   1      166.36      204.95     57.96 o 
  17  13   1       73.77        7.77     46.04 o 
 -17  14   1        3.35      -42.43     42.43 o 
 -16  14   1      108.26      103.45     50.75 o 
 -15  14   1       70.41       84.59     48.81 o 
 -14  14   1      280.60      332.53     61.01 o 
 -13  14   1      615.07      665.62     66.84 o 
 -12  14   1      274.87      203.29     51.59 o 
 -11  14   1     1028.77     1174.02     75.30 o 
 -10  14   1        2.98      -18.62     20.69 o 
  -9  14   1      251.46      241.56     33.40 o 
  -8  14   1      146.92      111.47     35.11 o 
  -7  14   1     1237.59     1239.03     48.03 o 
  -6  14   1      824.35      855.70     52.24 o 
  -5  14   1       48.34       37.93     17.33 o 
  -4  14   1      924.83      875.23     56.01 o 
  -3  14   1     2521.36     2343.42    185.56 o 
  -2  14   1      160.38      133.11     26.81 o 
  -1  14   1      214.22      195.79     22.61 o 
   0  14   1        1.14       -8.17     11.91 o 
   1  14   1       77.58       63.79     16.99 o 
   2  14   1      219.77      187.51     22.48 o 
   3  14   1      594.30      552.43     40.26 o 
   4  14   1     1299.81     1261.45     42.27 o 
   5  14   1        9.44        8.45     14.83 o 
   6  14   1      696.40      704.01     30.73 o 
   7  14   1        0.45       -2.30     14.85 o 
   8  14   1        1.01       -0.36     20.68 o 
   9  14   1      133.87      114.84     33.42 o 
  10  14   1        3.49       26.34     29.12 o 
  11  14   1      428.83      393.43     44.24 o 
  12  14   1      349.96      284.27     58.52 o 
  13  14   1      222.64      179.44     52.97 o 
  14  14   1      216.69      229.92     57.13 o 
  15  14   1      357.15      451.79     72.11 o 
  16  14   1       24.67      -33.28     41.60 o 
 -15  15   1        2.49       -4.99     45.48 o 
 -14  15   1      290.05      356.11     62.40 o 
 -13  15   1        4.96       -4.16     37.72 o 
 -12  15   1     1215.68     1295.74     87.36 o 
 -11  15   1       10.40       -9.15     24.63 o 
 -10  15   1      232.16      243.68     36.20 o 
  -9  15   1      363.52      458.20     41.54 o 
  -8  15   1       66.74       26.71     22.78 o 
  -7  15   1      345.50      331.17     60.46 o 
  -6  15   1        1.10        4.82     16.16 o 
  -5  15   1       95.61       84.65     24.28 o 
  -4  15   1      707.21      688.86     46.99 o 
  -3  15   1       62.39       53.61     17.87 o 
  -2  15   1     1112.01     1016.72     55.76 o 
  -1  15   1      694.88      679.52     56.40 o 
   0  15   1       37.06       16.78     17.07 o 
   1  15   1      735.70      639.28     41.44 o 
   2  15   1      749.81      633.52     32.97 o 
   3  15   1       94.96       59.56     18.82 o 
   4  15   1      173.46      171.89     24.34 o 
   5  15   1        1.52       -1.01     16.40 o 
   6  15   1      373.68      400.09     36.36 o 
   7  15   1       63.37       48.70     19.43 o 
   8  15   1      143.96      116.43     29.12 o 
   9  15   1      446.46      468.26     41.89 o 
  10  15   1      394.56      445.47     92.77 o 
  11  15   1       52.18       30.51     27.64 o 
  12  15   1      256.24      229.64     58.24 o 
  13  15   1       79.62       31.89     44.37 o 
  14  15   1      101.63       99.29     51.86 o 
  15  15   1       23.11       28.29     41.60 o 
 -14  16   1      778.65     1060.00     87.09 o 
 -13  16   1        0.61        0.28     41.88 o 
 -12  16   1       36.90        6.93     41.05 o 
 -11  16   1       16.35      -18.85     27.50 o 
 -10  16   1        2.80       -0.81     25.31 o 
  -9  16   1       55.92       58.52     37.86 o 
  -8  16   1      270.55      273.91     40.35 o 
  -7  16   1        9.59       14.27     23.92 o 
  -6  16   1     1117.30     1205.21     58.01 o 
  -5  16   1      268.55      306.34     30.46 o 
  -4  16   1      722.77      654.31     34.95 o 
  -3  16   1       23.51        5.19     17.07 o 
  -2  16   1      357.86      384.19     39.91 o 
  -1  16   1      138.79      153.37     30.00 o 
   0  16   1      187.25      160.60     33.28 o 
   1  16   1       89.14       95.01     21.06 o 
   2  16   1      303.05      342.61     31.12 o 
   3  16   1       47.92       13.28     18.27 o 
   4  16   1      937.16      898.00     40.23 o 
   5  16   1      120.53      131.95     26.82 o 
   6  16   1      861.48      899.38     40.89 o 
   7  16   1        0.07       -5.27     24.28 o 
   8  16   1       79.96       61.98     27.85 o 
   9  16   1        3.17        6.22     25.30 o 
  10  16   1       37.66        9.45     26.42 o 
  11  16   1        9.54      -11.47     26.85 o 
  12  16   1      420.77      476.19     72.94 o 
  13  16   1        2.05      -14.98     41.05 o 
  14  16   1      618.10      700.01     76.27 o 
 -13  17   1      715.59      813.16     81.82 o 
 -12  17   1       25.45       16.64     43.54 o 
 -11  17   1        3.18        2.42     30.10 o 
 -10  17   1      106.24       88.49     32.66 o 
  -9  17   1       39.82       17.67     29.02 o 
  -8  17   1        2.25        4.37     25.38 o 
  -7  17   1      244.92      238.17     39.15 o 
  -6  17   1        0.39      -17.92     17.92 o 
  -5  17   1     1393.46     1411.03     77.87 o 
  -4  17   1       57.26       49.93     21.18 o 
  -3  17   1      833.84      771.76     52.05 o 
  -2  17   1        7.74       19.35     19.42 o 
  -1  17   1      190.55      170.28     31.44 o 
   0  17   1       15.81       -5.09     20.67 o 
   1  17   1       27.42       23.36     23.80 o 
   2  17   1        8.34        6.89     17.85 o 
   3  17   1      414.73      478.10     36.82 o 
   4  17   1        7.25       -4.03     18.23 o 
   5  17   1     1047.35     1072.75     76.94 o 
   6  17   1       14.72        3.56     20.07 o 
   7  17   1      794.35      878.93     66.98 o 
   8  17   1       12.89       21.06     27.47 o 
   9  17   1        7.89       -7.07     27.65 o 
  10  17   1       68.48       72.72     32.81 o 
  11  17   1        3.11       -1.59     29.85 o 
  12  17   1        2.78      -41.05     41.05 o 
 -11  18   1        7.60      -30.35     30.35 o 
 -10  18   1        7.70        4.80     30.03 o 
  -9  18   1       45.68       59.99     31.27 o 
  -8  18   1        1.98        4.14     30.00 o 
  -7  18   1       39.51       -3.18     29.88 o 
  -6  18   1       14.17       14.37     29.26 o 
  -5  18   1      375.99      439.44     37.15 o 
  -4  18   1        0.10        9.55     21.51 o 
  -3  18   1       53.44       44.33     22.28 o 
  -2  18   1       53.02       34.69     26.74 o 
  -1  18   1      223.04      206.62     47.43 o 
   0  18   1      174.58      206.33     36.47 o 
   1  18   1      327.92      320.42     40.98 o 
   2  18   1        6.67        1.12     20.61 o 
   3  18   1       30.16       16.69     21.59 o 
   4  18   1        3.50      -12.20     21.05 o 
   5  18   1      105.83      103.39     25.43 o 
   6  18   1      247.76      280.93     33.34 o 
   7  18   1       75.62       64.21     32.84 o 
   8  18   1      124.61       92.93     32.80 o 
   9  18   1      301.62      293.51     45.74 o 
  10  18   1        9.39        2.27     30.13 o 
  11  18   1       95.32       91.13     36.96 o 
  -9  19   1       92.18       48.14     33.64 o 
  -8  19   1      236.44      225.27     41.45 o 
  -7  19   1      280.43      273.82     42.55 o 
  -6  19   1       67.79       51.49     40.08 o 
  -5  19   1       70.51       80.73     26.63 o 
  -4  19   1       17.94       18.76     22.99 o 
  -3  19   1       23.13        8.60     25.69 o 
  -2  19   1      109.69      105.46     32.24 o 
  -1  19   1      119.63      105.91     31.82 o 
   0  19   1       81.01       78.56     31.36 o 
   1  19   1      171.42      136.47     33.53 o 
   2  19   1      148.89      132.60     32.64 o 
   3  19   1      503.84      578.19     40.52 o 
   4  19   1        1.25        6.54     23.00 o 
   5  19   1        8.10       -8.27     22.58 o 
   6  19   1       44.55       73.61     27.86 o 
   7  19   1       67.95       72.16     35.50 o 
   8  19   1       69.30       74.28     36.12 o 
  -5  20   1       94.22       80.52     43.27 o 
  -4  20   1       16.37       27.14     31.26 o 
  -3  20   1        1.83       21.68     28.91 o 
  -2  20   1      721.69      780.60     54.61 o 
  -1  20   1      193.32      200.60     39.39 o 
   0  20   1      735.13      792.17     66.98 o 
   1  20   1        1.08      -26.02     26.02 o 
   2  20   1      208.90      256.78     43.67 o 
   3  20   1       81.57       72.23     33.33 o 
   4  20   1       54.07       44.58     29.88 o 
   5  20   1       13.05       14.03     46.73 o 
 -16   0   2      723.54      760.77     60.76 o 
 -14   0   2      491.44      419.51     52.05 o 
 -12   0   2     2334.24     1924.71     68.65 o 
 -10   0   2    12945.09    12891.62    299.33 o 
  -8   0   2    15074.39    14385.48    121.00 o 
  -6   0   2     1060.90     1141.45     53.88 o 
  -4   0   2       75.21       81.70     10.22 o 
  -2   0   2     2530.89     2802.16     55.85 o 
   0   0   2    37689.21    42657.44   1634.37 o 
   2   0   2    31176.23    34276.79    443.98 o 
   4   0   2       87.20       39.05     12.83 o 
   6   0   2     3470.35     3481.68     87.02 o 
   8   0   2     7768.91     8034.57    349.66 o 
  10   0   2     7140.17     6722.26    307.42 o 
  12   0   2    10097.68     9540.66    160.90 o 
  14   0   2       10.94       -9.82     28.17 o 
  16   0   2        7.12       15.66     36.67 o 
 -18   1   2     1544.57     1609.96    129.52 o 
 -17   1   2      441.25      441.47     48.30 o 
 -16   1   2      307.90      281.77     35.90 o 
 -15   1   2       50.02       57.80     22.95 o 
 -14   1   2      284.14      215.75     28.08 o 
 -13   1   2       10.73        0.94     15.02 o 
 -12   1   2      715.00      750.15     30.56 o 
 -11   1   2      385.54      387.05     29.42 o 
 -10   1   2     4627.55     4348.22     71.15 o 
  -9   1   2     8969.31     8782.38    232.18 o 
  -8   1   2      938.50      717.64     20.85 o 
  -7   1   2     1350.63     1194.15     23.89 o 
  -6   1   2     2166.15     2313.07     42.87 o 
  -5   1   2      830.68      870.54     30.65 o 
  -4   1   2     2611.55     2889.42     70.92 o 
  -3   1   2     5746.38     5772.78    326.66 o 
  -2   1   2     4255.29     4444.71    126.50 o 
  -1   1   2    31488.27    33843.75    597.89 o 
   0   1   2    18738.19    20545.91    397.66 o 
   1   1   2    18368.07    22110.76    256.48 o 
   2   1   2     2103.81     2296.02     91.94 o 
   3   1   2     1398.82     1617.21     41.25 o 
   4   1   2        9.52        6.43      4.73 o 
   5   1   2      486.03      448.02     14.24 o 
   6   1   2        0.69       10.01      6.54 o 
   7   1   2     3389.56     3221.93     75.75 o 
   8   1   2      103.14       75.89     10.82 o 
   9   1   2     5540.28     5438.68    108.36 o 
  10   1   2     2743.08     2615.38    101.39 o 
  11   1   2      741.25      714.10     28.99 o 
  12   1   2      127.28      128.88     20.02 o 
  13   1   2     1913.50     1842.42     81.42 o 
  14   1   2     4109.27     4183.79    121.29 o 
  15   1   2       53.05       31.17     24.52 o 
  16   1   2     1335.25     1379.96     66.17 o 
  17   1   2      231.17      271.80     55.77 o 
 -17   2   2     1694.96     1787.72     65.04 o 
 -16   2   2      523.21      553.89     45.38 o 
 -15   2   2      270.58      360.18     43.05 o 
 -14   2   2      117.53       77.41     20.33 o 
 -13   2   2     1220.86     1143.07     38.74 o 
 -12   2   2      769.35      733.68     30.90 o 
 -11   2   2     3808.01     3426.51     84.54 o 
 -10   2   2      150.54      108.60     19.85 o 
  -9   2   2     2067.49     1796.69     59.54 o 
  -8   2   2     1055.58      989.18     31.43 o 
  -7   2   2     1541.75     1416.60     46.19 o 
  -6   2   2        1.00       -0.29      5.98 o 
  -5   2   2     5973.22     6810.55    273.53 o 
  -4   2   2     1878.42     1983.85     59.25 o 
  -3   2   2    18836.60    21420.14    587.09 o 
  -2   2   2     2583.79     2925.39     47.94 o 
  -1   2   2      156.30      222.54     16.66 o 
   0   2   2     1270.12     1383.98     31.21 o 
   1   2   2     1926.00     1855.44     94.22 o 
   2   2   2      835.44     1081.66     35.37 o 
   3   2   2      266.76      305.79      9.95 o 
   4   2   2      493.67      515.13     12.91 o 
   5   2   2      751.88     1007.37     46.73 o 
   6   2   2      378.54      505.03     22.77 o 
   7   2   2     2301.40     2771.98    123.34 o 
   8   2   2     1588.11     1567.89     64.84 o 
   9   2   2        2.59        3.52      9.55 o 
  10   2   2      464.10      478.88     24.53 o 
  11   2   2      269.84      227.33     26.84 o 
  12   2   2        0.25        1.18     14.66 o 
  13   2   2        1.68       -3.73     16.61 o 
  14   2   2      195.68      221.30     39.43 o 
  15   2   2     2435.16     2438.84     81.62 o 
  16   2   2      232.99      230.90     46.38 o 
  17   2   2      924.20     1067.70     78.63 o 
 -17   3   2        4.36      -32.05     36.45 o 
 -16   3   2      337.49      363.14     45.80 o 
 -15   3   2      997.83      890.75     39.43 o 
 -14   3   2      768.22      736.63     34.86 o 
 -13   3   2      623.75      599.63     30.76 o 
 -12   3   2     1070.22      979.40     34.85 o 
 -11   3   2     1677.72     1527.51     42.40 o 
 -10   3   2        2.60        1.46     11.32 o 
  -9   3   2     1324.27     1092.45     31.14 o 
  -8   3   2      803.99      811.30     39.98 o 
  -7   3   2      898.61      831.75     19.74 o 
  -6   3   2     1294.40     1447.21     55.22 o 
  -5   3   2     5935.29     6967.65    289.24 o 
  -4   3   2    10310.66    10801.90    211.66 o 
  -3   3   2     2427.75     2989.52     85.16 o 
  -2   3   2     1967.39     2337.81     51.15 o 
  -1   3   2    29144.00    32284.86   1282.63 o 
   0   3   2    12999.97    14917.59    297.49 o 
   1   3   2    23108.12    26754.46    689.22 o 
   2   3   2     4922.78     6078.40    136.08 o 
   3   3   2     3894.25     4823.65     95.88 o 
   4   3   2    12703.89    14434.09    769.47 o 
   5   3   2     7229.64     7697.81    285.59 o 
   6   3   2      686.65      732.39     27.14 o 
   7   3   2      962.08      846.21     33.49 o 
   8   3   2     8352.50     8108.55    407.16 o 
   9   3   2     3661.23     3816.08    256.14 o 
  10   3   2     2749.58     2757.25     71.80 o 
  11   3   2      793.85      805.39     31.23 o 
  12   3   2      408.60      465.14     57.12 o 
  13   3   2     3526.16     3280.60     84.34 o 
  14   3   2      252.69      316.75     33.97 o 
  15   3   2     1276.95     1264.58     63.01 o 
  16   3   2      602.41      699.68     60.41 o 
  17   3   2      350.65      417.12     91.80 o 
 -17   4   2       25.45      -50.75     50.75 o 
 -16   4   2      195.38      246.65     35.84 o 
 -15   4   2        1.17       10.44     22.61 o 
 -14   4   2     2749.21     2733.92     80.86 o 
 -13   4   2        2.83       -3.56     14.42 o 
 -12   4   2      606.22      609.03     29.07 o 
 -11   4   2      756.22      720.77     36.13 o 
 -10   4   2     1270.57     1221.13     39.83 o 
  -9   4   2     1200.30     1239.17     33.55 o 
  -8   4   2      508.07      451.22     20.97 o 
  -7   4   2      955.70      968.25     26.75 o 
  -6   4   2     5921.50     5783.94    282.36 o 
  -5   4   2     2222.12     2230.39     34.70 o 
  -4   4   2     9457.96    10039.04    261.12 o 
  -3   4   2      488.17      643.29     31.79 o 
  -2   4   2    10412.79    11546.96    483.62 o 
  -1   4   2     2015.60     2206.16     39.94 o 
   0   4   2     1908.15     2279.33     84.86 o 
   1   4   2     3753.20     4009.79     98.67 o 
   2   4   2     4342.67     4547.98    163.28 o 
   3   4   2     7203.43     8319.44    485.10 o 
   4   4   2     7985.74     8910.96    368.02 o 
   5   4   2     7502.94     8366.36    528.01 o 
   6   4   2     7147.53     7577.09    432.30 o 
   7   4   2     2584.74     2322.45    127.94 o 
   8   4   2     2696.13     2488.94    116.73 o 
   9   4   2     3614.30     3536.26    163.35 o 
  10   4   2       29.30       43.65     16.75 o 
  11   4   2     1123.82      972.80     39.30 o 
  12   4   2     2820.76     2588.44     64.06 o 
  13   4   2     2976.96     2817.99     73.78 o 
  14   4   2     1892.88     1867.34     67.37 o 
  15   4   2        4.34       -7.39     23.25 o 
  16   4   2      388.61      397.56     62.11 o 
 -17   5   2        0.74      -39.52     39.52 o 
 -16   5   2      168.61      161.21     33.91 o 
 -15   5   2     1087.19     1067.68     50.28 o 
 -14   5   2     3663.49     3578.74     92.11 o 
 -13   5   2        1.02       -2.94     18.63 o 
 -12   5   2     2161.44     1922.19     69.71 o 
 -11   5   2      388.32      367.51     27.37 o 
 -10   5   2      532.44      482.99     25.23 o 
  -9   5   2      301.07      323.00     23.23 o 
  -8   5   2        3.69        1.64     10.30 o 
  -7   5   2      119.83      126.95     17.56 o 
  -6   5   2     2167.24     2084.53     75.27 o 
  -5   5   2     1664.15     1777.95     52.06 o 
  -4   5   2     4632.31     4736.46    218.94 o 
  -3   5   2     2202.58     2144.49     75.11 o 
  -2   5   2      286.56      245.63     12.98 o 
  -1   5   2     3535.44     3946.88     78.43 o 
   0   5   2      956.99     1179.46     36.12 o 
   1   5   2      355.88      323.04     12.24 o 
   2   5   2     5656.41     6568.93    186.97 o 
   3   5   2       76.58      151.41     16.50 o 
   4   5   2     1231.74     1501.20    100.12 o 
   5   5   2     3171.65     3285.15    160.34 o 
   6   5   2     3897.19     4332.12    124.51 o 
   7   5   2     6237.26     6296.44    149.68 o 
   8   5   2        0.79       -5.19      8.95 o 
   9   5   2       10.18        9.29      9.77 o 
  10   5   2     3655.10     4065.75    266.03 o 
  11   5   2      261.98      204.89     26.11 o 
  12   5   2     2782.56     2641.25     66.19 o 
  13   5   2      796.51      779.60     40.64 o 
  14   5   2        1.18      -12.12     24.98 o 
  15   5   2      281.71      302.58     44.26 o 
  16   5   2      646.58      893.87    114.54 o 
 -16   6   2       52.28       35.71     40.20 o 
 -15   6   2      873.08      943.49     48.72 o 
 -14   6   2      803.83      731.66     42.35 o 
 -13   6   2     2010.63     2037.62     80.26 o 
 -12   6   2      918.67      869.88     40.92 o 
 -11   6   2     1018.99      877.12     39.03 o 
 -10   6   2        8.99        1.68     14.90 o 
  -9   6   2       75.04       91.12     16.29 o 
  -8   6   2      442.23      374.15     25.51 o 
  -7   6   2       96.37      119.29     19.92 o 
  -6   6   2     3886.65     3813.17     88.14 o 
  -5   6   2     4065.71     3864.66    110.65 o 
  -4   6   2     6505.09     6712.05    154.13 o 
  -3   6   2     3112.48     3154.60    183.03 o 
  -2   6   2        3.60        3.92      6.57 o 
  -1   6   2     4615.14     5528.69    164.84 o 
   0   6   2       61.51       52.94      7.87 o 
   1   6   2        9.84        4.54      5.89 o 
   2   6   2     8368.31     8503.10    206.30 o 
   3   6   2      387.59      458.81     23.03 o 
   4   6   2     1903.58     1920.82    118.56 o 
   5   6   2      573.38      564.83     21.35 o 
   6   6   2      732.57      813.94     36.08 o 
   7   6   2     1050.55     1083.06     64.82 o 
   8   6   2       60.15       42.69      9.44 o 
   9   6   2      159.09      135.56     15.66 o 
  10   6   2     2670.64     2891.75    206.64 o 
  11   6   2     1135.23     1096.40     54.38 o 
  12   6   2     2038.74     1772.84     66.96 o 
  13   6   2        6.47       -7.47     24.45 o 
  14   6   2      273.71      222.11     39.34 o 
  15   6   2       57.33       22.59     30.96 o 
 -16   7   2      239.35      345.57     84.87 o 
 -15   7   2      934.00      951.60     50.17 o 
 -14   7   2      132.48      129.59     29.58 o 
 -13   7   2     2984.71     2848.68     80.90 o 
 -12   7   2      220.84      238.21     31.14 o 
 -11   7   2     1080.43     1042.10     43.42 o 
 -10   7   2     1408.58     1401.46     64.91 o 
  -9   7   2      579.63      576.80     38.81 o 
  -8   7   2      819.06      749.27     29.02 o 
  -7   7   2     1051.21     1108.25     46.52 o 
  -6   7   2     1340.12     1415.59     54.03 o 
  -5   7   2     5270.40     5272.50    127.67 o 
  -4   7   2       13.55        8.38      8.12 o 
  -3   7   2     8809.57     9269.65    230.55 o 
  -2   7   2     1236.20     1325.47     50.90 o 
  -1   7   2     2829.67     3065.18    137.22 o 
   0   7   2      643.50      547.62     16.66 o 
   1   7   2     1136.20     1073.92     36.63 o 
   2   7   2     1145.25     1230.71     38.55 o 
   3   7   2     6715.06     6717.20    205.53 o 
   4   7   2     3340.25     3211.72     88.49 o 
   5   7   2     2289.33     2304.23     70.88 o 
   6   7   2       12.28        9.71      6.98 o 
   7   7   2     3489.57     3728.53    156.55 o 
   8   7   2      854.06      834.72     27.81 o 
   9   7   2     4305.06     4337.92    211.20 o 
  10   7   2       40.63       18.14     11.94 o 
  11   7   2     1818.44     1734.99     68.36 o 
  12   7   2      788.83      703.42     46.82 o 
  13   7   2      669.62      735.75     58.23 o 
  14   7   2      543.47      548.01     54.42 o 
  15   7   2     1055.86      917.17    104.00 o 
  20   7   2       67.86       82.92     47.98 o 
  21   7   2       51.08       31.34     46.87 o 
 -15   8   2     3556.80     3723.02    181.94 o 
 -14   8   2       77.84       90.85     28.89 o 
 -13   8   2      345.21      395.82     39.78 o 
 -12   8   2      808.46      861.89     43.37 o 
 -11   8   2     3054.03     2811.44    157.32 o 
 -10   8   2     1388.84     1506.26     78.24 o 
  -9   8   2     1151.65     1227.22     62.39 o 
  -8   8   2      383.62      402.53     20.25 o 
  -7   8   2     4576.42     4629.33    186.80 o 
  -6   8   2     1293.29     1348.21     49.69 o 
  -5   8   2     5055.92     5268.04    116.06 o 
  -4   8   2     2670.70     2643.98     76.00 o 
  -3   8   2       29.50       46.84      7.23 o 
  -2   8   2     1670.73     1605.58     28.59 o 
  -1   8   2     1119.47     1156.14     25.88 o 
   0   8   2     1709.37     1711.74     29.75 o 
   1   8   2       65.11       58.15      7.59 o 
   2   8   2     4104.70     4230.55     65.04 o 
   3   8   2     1857.69     1785.32     60.01 o 
   4   8   2      789.03      758.78     27.77 o 
   5   8   2       24.83        9.60      7.22 o 
   6   8   2     2422.62     2585.04     77.60 o 
   7   8   2       57.42       36.96      9.46 o 
   8   8   2      936.36      930.06     26.67 o 
   9   8   2      230.04      233.77     19.87 o 
  10   8   2      583.77      605.66     32.07 o 
  11   8   2      640.97      624.05     39.67 o 
  12   8   2      773.40      722.53     37.74 o 
  13   8   2      778.25      790.85     39.77 o 
  14   8   2      148.27      117.91     32.36 o 
  15   8   2       82.67       74.60     35.50 o 
  16   8   2      688.79      595.17     60.18 o 
  17   8   2      705.92      734.12     67.95 o 
  18   8   2      102.64       75.44     41.60 o 
  19   8   2     1383.15     1378.94     94.30 o 
  20   8   2        3.84      -13.87     42.16 o 
 -20   9   2        5.42       -8.60     42.71 o 
 -19   9   2      308.36      333.36     63.79 o 
 -18   9   2      245.40      217.99     53.80 o 
 -17   9   2       38.81       12.76     37.16 o 
 -16   9   2     1761.37     1782.75     94.85 o 
 -15   9   2      662.99      725.80     64.07 o 
 -14   9   2     2156.94     2217.77     83.96 o 
 -13   9   2        4.47      -10.95     18.53 o 
 -12   9   2       94.97       73.99     20.17 o 
 -11   9   2     1260.18     1179.59     40.99 o 
 -10   9   2       74.37       75.17     17.64 o 
  -9   9   2      629.91      693.26     25.23 o 
  -8   9   2     4024.82     4014.81    122.09 o 
  -7   9   2       21.95       11.63     10.17 o 
  -6   9   2     5034.24     5053.85    161.17 o 
  -5   9   2        1.61        1.42      7.44 o 
  -4   9   2      520.98      502.33     17.08 o 
  -3   9   2      510.75      612.19     20.09 o 
  -2   9   2      960.21      942.00     17.74 o 
  -1   9   2        6.22       -2.63      5.63 o 
   0   9   2     3193.36     3282.53     67.08 o 
   1   9   2      554.33      555.65     21.68 o 
   2   9   2     1403.10     1320.79     32.61 o 
   3   9   2      345.46      339.53     15.08 o 
   4   9   2      343.54      311.81     16.15 o 
   5   9   2      118.13       92.54     11.77 o 
   6   9   2     1287.78     1266.36     45.19 o 
   7   9   2       73.93       47.28     10.91 o 
   8   9   2      183.12      188.90     15.72 o 
   9   9   2      131.25      133.45     17.36 o 
  10   9   2       19.44        4.13     13.10 o 
  11   9   2      146.13      112.44     18.35 o 
  12   9   2      440.47      351.67     38.23 o 
  13   9   2       77.10       65.51     23.36 o 
  14   9   2      788.48      780.71     63.23 o 
  15   9   2        8.25        4.99     27.46 o 
  16   9   2       18.06       -5.82     29.95 o 
  17   9   2       13.86        2.22     35.22 o 
  18   9   2      104.08      111.77     46.59 o 
  19   9   2        0.08       54.08     51.31 o 
  20   9   2      225.08      231.30     59.91 o 
 -20  10   2       51.50       27.18     49.92 o 
 -19  10   2       64.80       73.50     46.59 o 
 -18  10   2      186.44      177.78     53.25 o 
 -17  10   2      669.16      605.43     64.90 o 
 -16  10   2       74.78       44.10     39.66 o 
 -15  10   2      411.72      447.91     64.07 o 
 -14  10   2       37.49       -4.44     29.12 o 
 -13  10   2       13.03      -14.06     22.97 o 
 -12  10   2      408.55      363.44     39.47 o 
 -11  10   2      127.05      120.06     21.51 o 
 -10  10   2     2088.49     2183.64     61.83 o 
  -9  10   2     3165.63     3229.46     70.54 o 
  -8  10   2      335.58      361.29     25.11 o 
  -7  10   2     2479.90     2414.48     45.68 o 
  -6  10   2      363.54      386.01     23.46 o 
  -5  10   2      409.70      397.51     18.40 o 
  -4  10   2      462.68      461.50     17.42 o 
  -3  10   2     3679.28     3426.79    104.14 o 
  -2  10   2     5205.28     5288.13     85.80 o 
  -1  10   2     2261.25     2325.76     46.91 o 
   0  10   2     2864.26     3057.75     69.02 o 
   1  10   2     3299.66     3242.56    127.15 o 
   2  10   2      559.49      612.01     20.40 o 
   3  10   2      141.48      116.87     12.78 o 
   4  10   2      344.44      308.59     16.99 o 
   5  10   2     3459.97     3559.61    107.02 o 
   6  10   2     1287.36     1341.08     30.06 o 
   7  10   2       30.25       28.07     10.70 o 
   8  10   2     3955.14     3976.22     99.04 o 
   9  10   2      926.80      910.82     38.33 o 
  10  10   2      709.57      744.07     31.92 o 
  11  10   2        8.62       -3.40     14.74 o 
  12  10   2      300.36      300.66     33.57 o 
  13  10   2     1505.26     1574.46     85.98 o 
  14  10   2        4.41      -18.58     27.73 o 
  15  10   2      509.62      455.39     62.96 o 
  16  10   2      450.21      483.13     64.90 o 
  17  10   2       73.73       68.78     40.77 o 
  18  10   2      562.98      583.53     66.28 o 
  19  10   2        5.56       76.55     45.76 o 
 -19  11   2      718.21      783.77     77.10 o 
 -18  11   2      328.77      340.85     64.07 o 
 -17  11   2      217.24      244.34     60.46 o 
 -16  11   2        7.74        0.28     33.00 o 
 -15  11   2       20.77      -10.54     31.06 o 
 -14  11   2        0.07      -18.03     31.34 o 
 -13  11   2       81.71       67.95     34.39 o 
 -12  11   2       69.56       65.17     26.19 o 
 -11  11   2     1589.48     1629.29     53.34 o 
 -10  11   2      655.05      707.31     31.38 o 
  -9  11   2     3779.68     3768.09     75.20 o 
  -8  11   2      144.54      162.81     20.22 o 
  -7  11   2      955.73      969.70     32.84 o 
  -6  11   2       74.08       68.29     12.27 o 
  -5  11   2      448.90      418.74     28.83 o 
  -4  11   2      687.39      693.91     22.38 o 
  -3  11   2       21.75       10.69      9.19 o 
  -2  11   2        8.17       -0.63      8.66 o 
  -1  11   2     4318.33     4572.43    212.43 o 
   0  11   2        6.96       -1.75      8.89 o 
   1  11   2     7311.15     7921.83    198.39 o 
   2  11   2      338.31      323.48     22.64 o 
   3  11   2     2716.40     2577.01     66.40 o 
   4  11   2     1469.69     1406.32     38.36 o 
   5  11   2        8.44       10.22      9.44 o 
   6  11   2      185.97      161.32     21.90 o 
   7  11   2      294.89      305.90     27.74 o 
   8  11   2      268.15      247.11     24.00 o 
   9  11   2     2164.68     2152.41     51.55 o 
  10  11   2       49.21       17.83     15.86 o 
  11  11   2     2397.38     2388.87     75.76 o 
  12  11   2       34.94       16.36     29.68 o 
  13  11   2       96.90       96.24     38.27 o 
  14  11   2       13.32      -17.47     29.12 o 
  15  11   2        4.65       -9.15     35.22 o 
  16  11   2       15.52       -0.83     36.33 o 
  17  11   2      664.95      635.94     69.61 o 
  18  11   2        3.71      -40.21     40.21 o 
  19  11   2      264.85      331.42     68.23 o 
 -18  12   2      321.16      336.14     63.79 o 
 -17  12   2      583.49      605.99     68.78 o 
 -16  12   2       60.04       21.36     40.21 o 
 -15  12   2      127.81      130.07     47.15 o 
 -14  12   2       12.88       29.68     38.55 o 
 -13  12   2        3.32        6.93     31.62 o 
 -12  12   2        1.27      -23.72     25.76 o 
 -11  12   2      429.23      471.26     44.78 o 
 -10  12   2       34.87       16.64     16.97 o 
  -9  12   2     2738.43     2850.78    118.89 o 
  -8  12   2     1505.45     1562.14     54.77 o 
  -7  12   2        2.35        1.35     14.82 o 
  -6  12   2      615.72      608.70     32.63 o 
  -5  12   2      226.42      225.67     22.50 o 
  -4  12   2        6.12       -9.09     10.37 o 
  -3  12   2      103.66       96.59     22.39 o 
  -2  12   2      179.67      215.84     18.91 o 
  -1  12   2      788.07      805.27     25.11 o 
   0  12   2     1026.63     1018.83     47.03 o 
   1  12   2      160.49      154.72     17.88 o 
   2  12   2     2811.36     2632.48    164.37 o 
   3  12   2      460.36      487.19     27.87 o 
   4  12   2      530.69      516.66     22.84 o 
   5  12   2      354.42      368.07     26.03 o 
   6  12   2      690.75      712.82     26.42 o 
   7  12   2      126.16       87.77     15.54 o 
   8  12   2      307.24      283.08     26.17 o 
   9  12   2      574.19      545.00     32.09 o 
  10  12   2     1526.25     1650.37     50.09 o 
  11  12   2       32.28       13.93     20.98 o 
  12  12   2      408.63      422.94     60.74 o 
  13  12   2      382.06      457.61     65.45 o 
  14  12   2       34.80       14.42     33.56 o 
  15  12   2     1020.45      966.26     79.32 o 
  16  12   2       23.17       28.29     40.49 o 
  17  12   2       12.80      -13.87     38.83 o 
  18  12   2      239.61      227.70     66.01 o 
 -18  13   2      177.72      241.01     62.40 o 
 -17  13   2       18.12       23.85     45.76 o 
 -16  13   2       48.13       52.42     46.59 o 
 -15  13   2       11.70       23.57     39.94 o 
 -14  13   2      297.95      330.87     61.29 o 
 -13  13   2        1.54       -7.49     36.61 o 
 -12  13   2      543.89      556.90     61.01 o 
 -11  13   2       76.77       47.43     36.61 o 
 -10  13   2      233.08      255.74     33.25 o 
  -9  13   2       14.03      -13.23     18.71 o 
  -8  13   2       52.15       22.45     18.40 o 
  -7  13   2        2.90       -5.83     16.56 o 
  -6  13   2        4.34       -9.73     12.48 o 
  -5  13   2      266.31      269.85     33.51 o 
  -4  13   2      921.17      866.13     45.92 o 
  -3  13   2      350.29      335.10     24.19 o 
  -2  13   2      140.14      175.46     20.15 o 
  -1  13   2     1596.80     1616.56     82.24 o 
   0  13   2      334.58      297.25     28.23 o 
   1  13   2      337.35      328.99     51.68 o 
   2  13   2       21.46       -0.09     12.62 o 
   3  13   2        0.60        0.21     12.84 o 
   4  13   2       18.04        2.54     12.57 o 
   5  13   2      678.49      652.21     27.70 o 
   6  13   2        2.08        0.14     12.54 o 
   7  13   2      235.36      226.73     24.72 o 
   8  13   2       37.20       17.74     16.50 o 
   9  13   2       48.56       46.37     19.43 o 
  10  13   2       67.18       48.53     36.89 o 
  11  13   2      525.05      556.28     41.61 o 
  12  13   2      160.10      151.71     48.81 o 
  13  13   2      458.70      536.93     62.68 o 
  14  13   2       16.04       -6.10     39.11 o 
  15  13   2      974.22     1081.35     85.70 o 
  16  13   2      284.43      348.34     67.39 o 
  17  13   2       23.09       20.52     45.48 o 
 -17  14   2       46.18       21.08     46.04 o 
 -16  14   2      300.90      478.69     74.33 o 
 -15  14   2       75.29       99.29     47.70 o 
 -14  14   2      384.18      499.49     72.39 o 
 -13  14   2      341.59      341.68     62.12 o 
 -12  14   2        3.49       21.08     34.94 o 
 -11  14   2       39.13       74.05     37.44 o 
 -10  14   2      174.91       91.79     27.01 o 
  -9  14   2        0.57      -15.27     20.53 o 
  -8  14   2      523.78      511.40     49.95 o 
  -7  14   2       16.96       12.24     19.34 o 
  -6  14   2      984.08      878.81     34.35 o 
  -5  14   2      149.58      164.53     29.63 o 
  -4  14   2      570.60      519.95     29.54 o 
  -3  14   2        8.83       19.78     15.18 o 
  -2  14   2      510.61      511.65     30.01 o 
  -1  14   2       44.23       23.38     14.87 o 
   0  14   2      793.22      728.60     51.32 o 
   1  14   2        7.53      -12.50     14.16 o 
   2  14   2      124.81      120.07     18.73 o 
   3  14   2       48.25       31.06     15.22 o 
   4  14   2     1269.64     1261.52     48.32 o 
   5  14   2      734.70      723.81     38.98 o 
   6  14   2     1570.61     1508.12     40.85 o 
   7  14   2      154.89      152.20     30.95 o 
   8  14   2      887.47      820.92     52.23 o 
   9  14   2      462.45      443.54     38.72 o 
  10  14   2      123.29       86.96     27.45 o 
  11  14   2       10.29       -2.78     23.78 o 
  12  14   2      982.15      945.18     76.27 o 
  13  14   2        0.17      -35.22     35.22 o 
  14  14   2      757.17      764.63     74.33 o 
  15  14   2       75.09       62.40     46.32 o 
  16  14   2      133.96      140.06     59.35 o 
 -16  15   2      136.08      101.78     53.25 o 
 -15  15   2      442.08      561.62     69.61 o 
 -14  15   2       45.69       47.43     45.21 o 
 -13  15   2      470.02      537.21     72.94 o 
 -12  15   2      197.60      245.17     53.80 o 
 -11  15   2        2.30       -4.16     36.05 o 
 -10  15   2      715.17      796.93     48.43 o 
  -9  15   2       85.32       53.25     24.92 o 
  -8  15   2        5.56      -11.65     22.75 o 
  -7  15   2      414.48      471.46     38.81 o 
  -6  15   2      326.35      370.32     37.04 o 
  -5  15   2     2567.57     2487.69    150.04 o 
  -4  15   2        2.97       -2.36     16.29 o 
  -3  15   2      549.59      536.53     31.19 o 
  -2  15   2      672.27      684.80     44.77 o 
  -1  15   2       70.37       80.94     19.14 o 
   0  15   2      435.67      443.96     31.47 o 
   1  15   2        5.65      -11.78     14.30 o 
   2  15   2        5.49       12.08     15.83 o 
   3  15   2     1192.62     1106.16     41.75 o 
   4  15   2        1.18      -15.47     15.47 o 
   5  15   2     1511.65     1529.14     48.54 o 
   6  15   2       12.86        1.84     18.51 o 
   7  15   2      414.31      434.22     31.73 o 
   8  15   2      124.81      148.24     49.51 o 
   9  15   2       16.12       -9.33     23.26 o 
  10  15   2      136.07       81.30     57.96 o 
  11  15   2       71.29       35.17     27.65 o 
  12  15   2        2.84       19.14     39.11 o 
  13  15   2      631.64      676.99     70.17 o 
  14  15   2      184.46      181.66     58.80 o 
  15  15   2       64.71       49.09     48.26 o 
 -14  16   2      359.24      425.16     68.23 o 
 -13  16   2      508.71      592.40     77.93 o 
 -12  16   2      149.14      116.76     46.59 o 
 -11  16   2      341.20      347.79     66.56 o 
 -10  16   2       16.41        6.37     26.59 o 
  -9  16   2        1.96      -11.29     24.02 o 
  -8  16   2       49.19       45.75     27.04 o 
  -7  16   2      156.59      108.09     29.89 o 
  -6  16   2       10.01       13.61     18.63 o 
  -5  16   2      349.10      407.70     51.05 o 
  -4  16   2      680.18      675.50     58.40 o 
  -3  16   2     1034.90     1052.50     68.64 o 
  -2  16   2      151.89      157.35     25.25 o 
  -1  16   2       53.74       37.28     21.47 o 
   0  16   2       62.16       49.90     26.35 o 
   1  16   2     1318.95     1253.47     71.10 o 
   2  16   2       68.09       51.61     20.21 o 
   3  16   2        4.55       -5.41     17.09 o 
   4  16   2      395.77      436.40     37.62 o 
   5  16   2      796.21      780.68     38.73 o 
   6  16   2      263.45      286.01     30.94 o 
   7  16   2       75.80       70.92     21.78 o 
   8  16   2        0.79        3.08     24.26 o 
   9  16   2      746.72      718.59     49.70 o 
  10  16   2      288.73      293.73     61.57 o 
  11  16   2      242.85      212.93     38.42 o 
  12  16   2       24.91       40.49     49.09 o 
  13  16   2       71.18       80.98     47.98 o 
 -13  17   2       10.46       27.73     45.48 o 
 -12  17   2      425.65      561.62     75.44 o 
 -11  17   2        3.34      -20.25     42.16 o 
 -10  17   2      168.80      143.05     35.54 o 
  -9  17   2        1.77      -25.49     25.49 o 
  -8  17   2       10.97        2.31     25.34 o 
  -7  17   2      319.97      380.20     43.04 o 
  -6  17   2       15.63      -11.56     26.49 o 
  -5  17   2      533.17      582.53     38.66 o 
  -4  17   2      563.40      593.96     35.95 o 
  -3  17   2       15.99       21.46     19.80 o 
  -2  17   2       76.42       63.86     22.50 o 
  -1  17   2        5.22       15.40     23.22 o 
   0  17   2      381.44      447.61     43.43 o 
   1  17   2      194.17      166.80     31.93 o 
   2  17   2       27.36        9.72     19.18 o 
   3  17   2      690.24      696.51     38.92 o 
   4  17   2      104.43       80.09     23.44 o 
   5  17   2      144.35      135.69     26.99 o 
   6  17   2       67.43       50.56     22.92 o 
   7  17   2       68.08       68.94     30.59 o 
   8  17   2      172.19      156.41     36.85 o 
   9  17   2       17.63        1.06     28.62 o 
  10  17   2      250.74      235.60     41.90 o 
  11  17   2      350.14      352.60     46.04 o 
  12  17   2       30.30       16.64     46.32 o 
 -11  18   2      139.87      226.59     60.46 o 
 -10  18   2       43.64       27.62     31.94 o 
  -9  18   2       60.48       21.21     31.27 o 
  -8  18   2      309.25      392.84     80.57 o 
  -7  18   2       93.32       65.32     31.01 o 
  -6  18   2      263.57      320.10     41.24 o 
  -5  18   2      162.67      201.14     29.45 o 
  -4  18   2      327.39      325.35     99.01 o 
  -3  18   2        6.85        4.33     23.63 o 
  -2  18   2      831.48      836.24     51.77 o 
  -1  18   2      145.70      199.85     35.29 o 
   0  18   2      476.45      461.18     48.53 o 
   1  18   2       52.43       23.09     27.32 o 
   2  18   2      234.60      279.22     32.49 o 
   3  18   2       72.54       73.27     24.63 o 
   4  18   2      516.23      592.14     37.99 o 
   5  18   2        2.70      -14.36     20.49 o 
   6  18   2      317.76      340.53     35.15 o 
   7  18   2        0.16      -12.19     28.09 o 
   8  18   2      433.61      533.20     53.16 o 
   9  18   2       23.96       30.96     38.27 o 
  10  18   2       93.24       88.39     35.95 o 
  11  18   2        3.92       -2.77     40.49 o 
  -9  19   2      177.17      244.37     60.46 o 
  -8  19   2      123.72       95.68     47.98 o 
  -7  19   2       15.58        8.04     42.16 o 
  -6  19   2      545.35      646.20     73.22 o 
  -5  19   2       44.74       57.98     29.65 o 
  -4  19   2       83.88      100.94     31.06 o 
  -3  19   2      209.62      252.00     42.02 o 
  -2  19   2      338.42      400.88     45.30 o 
  -1  19   2      140.13      162.81     34.50 o 
   0  19   2      204.75      227.44     40.10 o 
   1  19   2       18.00       -5.78     25.40 o 
   2  19   2      249.91      312.41     51.03 o 
   3  19   2       12.03        4.09     21.91 o 
   4  19   2      293.75      323.10     36.79 o 
   5  19   2      231.00      288.79     35.25 o 
   6  19   2        0.43       -1.21     23.35 o 
   7  19   2      716.81      780.90     92.49 o 
   8  19   2      241.05      204.83     41.33 o 
  -5  20   2       50.51       11.93     45.21 o 
  -4  20   2       30.74       17.46     29.32 o 
  -3  20   2      132.26      156.41     37.75 o 
  -2  20   2       11.26       34.58     29.06 o 
  -1  20   2       13.12       22.36     29.51 o 
   0  20   2        0.05       34.04     29.71 o 
   1  20   2       48.31       38.83     36.47 o 
   2  20   2       12.27      -18.49     28.30 o 
   3  20   2      155.64      134.75     37.43 o 
   4  20   2        0.73      -18.57     24.67 o 
   5  20   2        0.43       39.94     43.82 o 
 -17   0   3     2804.02     2829.04    126.19 o 
 -15   0   3      169.19       86.37     40.35 o 
 -13   0   3       58.31       16.76     24.17 o 
 -11   0   3     5718.48     5475.75    184.72 o 
  -9   0   3     6067.10     5487.52    100.26 o 
  -7   0   3       33.38       57.30     12.73 o 
  -5   0   3     4274.70     5015.22    119.68 o 
  -3   0   3       20.11       40.28      8.18 o 
  -1   0   3        2.85        0.09      4.58 o 
   1   0   3     2387.26     2777.01    177.09 o 
   3   0   3      640.85      631.79     20.00 o 
   5   0   3      328.96      552.91     22.20 o 
   7   0   3     9412.51     9770.96    353.25 o 
   9   0   3      653.44      530.12     41.87 o 
  11   0   3      780.45      765.22     38.31 o 
  13   0   3       12.70       -8.60     32.03 o 
  15   0   3     5799.28     5985.42    151.57 o 
  17   0   3      205.98      261.53     82.65 o 
 -18   1   3      718.35      660.07    107.05 o 
 -17   1   3      550.17      655.40     50.37 o 
 -16   1   3      871.11      842.83     44.71 o 
 -15   1   3      243.99      203.53     29.51 o 
 -14   1   3      771.02      706.64     37.39 o 
 -13   1   3       11.76        4.93     15.14 o 
 -12   1   3      125.17      116.74     18.62 o 
 -11   1   3     2471.12     2320.07     64.21 o 
 -10   1   3     1019.44      954.56     45.06 o 
  -9   1   3     6937.05     6548.27    221.08 o 
  -8   1   3       73.65       51.31      9.75 o 
  -7   1   3     2209.48     2221.73    134.76 o 
  -6   1   3     4451.78     4392.48    201.63 o 
  -5   1   3    10152.22    11208.74    281.53 o 
  -4   1   3     1876.10     2091.46     88.61 o 
  -3   1   3     2254.46     2397.37     63.55 o 
  -2   1   3     8073.43     9062.53    367.69 o 
  -1   1   3     3468.08     4125.80     99.30 o 
   0   1   3      164.57      192.59     10.63 o 
   1   1   3     2403.13     2599.72     47.30 o 
   2   1   3     4738.97     5768.42    153.12 o 
   3   1   3     8082.06     8868.82    200.97 o 
   4   1   3     9620.50    10934.67    345.71 o 
   5   1   3     5075.68     5080.87    171.74 o 
   6   1   3     4805.57     5052.57    130.46 o 
   7   1   3     5850.50     6051.95    120.94 o 
   8   1   3     4982.08     5115.61    163.83 o 
   9   1   3       84.48       61.07     11.80 o 
  10   1   3      134.68      119.23     23.42 o 
  11   1   3     1585.77     1483.48     39.89 o 
  12   1   3     2006.32     1944.98     57.66 o 
  13   1   3     2300.69     2418.87     62.44 o 
  14   1   3      284.83      252.31     42.91 o 
  15   1   3      820.91      857.45     52.88 o 
  16   1   3     2086.76     2201.10    122.07 o 
  17   1   3      402.60      511.49    215.63 o 
 -17   2   3      569.01      681.68     59.25 o 
 -16   2   3      336.78      336.83     43.35 o 
 -15   2   3     1158.90     1129.30     48.51 o 
 -14   2   3      455.57      495.48     43.67 o 
 -13   2   3     2238.37     1938.37     49.30 o 
 -12   2   3      190.97      177.71     26.06 o 
 -11   2   3     1394.51     1241.52     41.17 o 
 -10   2   3     2868.20     2679.32     49.43 o 
  -9   2   3     4632.39     4317.58     96.90 o 
  -8   2   3     2656.51     2231.58    107.95 o 
  -7   2   3        2.01       13.40      7.18 o 
  -6   2   3     4720.17     4596.88     95.07 o 
  -5   2   3    16349.72    18197.54    246.32 o 
  -4   2   3     4002.62     4655.97    197.70 o 
  -3   2   3     4839.38     5539.15    156.71 o 
  -2   2   3    28367.74    30942.07    617.51 o 
  -1   2   3    23620.02    25584.46    708.59 o 
   0   2   3     8419.90    10219.46    283.61 o 
   1   2   3     3350.51     3938.85    185.12 o 
   2   2   3     9590.35    11426.30    134.78 o 
   3   2   3    12834.82    15198.96    372.69 o 
   4   2   3    27374.52    31468.70    892.01 o 
   5   2   3     6745.67     7535.83    215.21 o 
   6   2   3     8158.33     8362.94    260.69 o 
   7   2   3     1275.80     1304.23     62.57 o 
   8   2   3     1378.57     1372.57     51.83 o 
   9   2   3     7503.27     7827.87    253.30 o 
  10   2   3      112.85       67.00     14.67 o 
  11   2   3      121.25       75.12     16.94 o 
  12   2   3     4242.93     4404.77     70.15 o 
  13   2   3     2908.16     2947.23     69.77 o 
  14   2   3     2734.66     2698.81    134.46 o 
  15   2   3      271.42      291.46     50.98 o 
  16   2   3       22.95       43.15     32.43 o 
 -17   3   3      713.34      861.05     76.09 o 
 -16   3   3       16.55       12.58     23.81 o 
 -15   3   3      188.93      169.59     33.57 o 
 -14   3   3     1688.79     1563.46     47.63 o 
 -13   3   3      221.31      199.39     23.85 o 
 -12   3   3      289.42      291.99     32.80 o 
 -11   3   3      342.18      332.15     30.89 o 
 -10   3   3     9131.56     8198.00    175.54 o 
  -9   3   3     5704.63     4970.04    135.00 o 
  -8   3   3     2352.19     2450.26    107.45 o 
  -7   3   3      218.09      172.68     20.68 o 
  -6   3   3     3161.09     3934.30    148.27 o 
  -5   3   3      193.17      156.73     16.60 o 
  -4   3   3       37.73       59.40      9.10 o 
  -3   3   3     3609.48     3885.07    157.21 o 
  -2   3   3     6825.19     7846.83    272.27 o 
  -1   3   3    29963.84    34832.87    644.36 o 
   0   3   3     8507.89     9737.03    205.58 o 
   1   3   3    10074.38    11231.98    455.31 o 
   2   3   3       99.99      119.76      8.71 o 
   3   3   3      554.95      687.06     30.83 o 
   4   3   3     7772.75     8729.65    283.81 o 
   5   3   3      604.01      623.29     17.85 o 
   6   3   3       40.07       36.58      8.09 o 
   7   3   3     2431.59     2609.58     96.98 o 
   8   3   3     1125.16     1075.48     63.45 o 
   9   3   3     3468.88     3375.49    243.51 o 
  10   3   3     2199.26     2110.76    111.75 o 
  11   3   3     2240.76     2144.02     55.44 o 
  12   3   3      296.05      299.36     45.07 o 
  13   3   3      880.29      864.99     41.82 o 
  14   3   3      589.52      629.17     46.12 o 
  15   3   3      446.38      506.88     50.69 o 
  16   3   3        8.98       -3.95     38.72 o 
 -17   4   3      306.47      380.79     89.03 o 
 -16   4   3        1.49       -8.93     23.97 o 
 -15   4   3      570.79      643.96     53.92 o 
 -14   4   3      399.27      344.33     31.20 o 
 -13   4   3     2409.83     2464.09     56.68 o 
 -12   4   3      764.28      759.79     29.78 o 
 -11   4   3     3935.15     3614.41    131.95 o 
 -10   4   3        0.13      -10.60     11.58 o 
  -9   4   3      122.82      142.40     17.14 o 
  -8   4   3      166.64      124.24     15.35 o 
  -7   4   3      319.62      324.24     19.00 o 
  -6   4   3     2989.98     3007.19    115.45 o 
  -5   4   3     9360.92    10200.41    607.36 o 
  -4   4   3       94.81      132.17     12.67 o 
  -3   4   3     1452.78     1479.68     81.39 o 
  -2   4   3     3544.67     4160.22    163.76 o 
  -1   4   3      208.10      241.23     11.70 o 
   0   4   3       71.17       75.42     11.74 o 
   1   4   3      299.62      299.38     12.80 o 
   2   4   3    12281.71    13778.96    393.98 o 
   3   4   3       14.59        9.18      6.22 o 
   4   4   3     1696.11     1997.20     84.47 o 
   5   4   3     6985.47     8123.54    371.57 o 
   6   4   3      547.19      563.15     35.43 o 
   7   4   3      986.09     1030.53     51.43 o 
   8   4   3      272.06      284.59     37.28 o 
   9   4   3     3157.88     3314.55    174.90 o 
  10   4   3      287.88      381.04     43.76 o 
  11   4   3      923.96      825.89     37.40 o 
  12   4   3       32.14       13.86     19.15 o 
  13   4   3        5.69      -10.77     20.05 o 
  14   4   3      217.44      199.98     36.79 o 
  15   4   3        6.87        4.80     28.34 o 
 -17   5   3       73.40      102.34     69.61 o 
 -16   5   3       67.33       59.14     29.53 o 
 -15   5   3     1915.18     1867.42     63.79 o 
 -14   5   3      734.03      750.63     42.11 o 
 -13   5   3     2301.65     2224.64     63.18 o 
 -12   5   3     1193.27     1107.48     38.36 o 
 -11   5   3      465.25      472.08     28.65 o 
 -10   5   3      659.71      598.49     26.90 o 
  -9   5   3        5.01        8.20     11.66 o 
  -8   5   3      757.07      716.74     35.43 o 
  -7   5   3     2964.30     2983.60     92.91 o 
  -6   5   3      489.54      478.10     20.13 o 
  -5   5   3    16323.58    15894.04    859.00 o 
  -4   5   3    14547.60    15456.01    652.31 o 
  -3   5   3     4815.56     5129.22    136.06 o 
  -2   5   3      257.58      370.80     17.47 o 
  -1   5   3     2778.35     3104.00    157.23 o 
   0   5   3     8300.09     9204.76    366.57 o 
   1   5   3    11918.43    13337.36    540.92 o 
   2   5   3       11.64        3.38      6.27 o 
   3   5   3     5818.46     6238.23    350.84 o 
   4   5   3     3279.03     3746.26    205.20 o 
   5   5   3     2029.67     2155.90    101.31 o 
   6   5   3     2457.49     2552.43     55.39 o 
   7   5   3     3631.69     3456.79    121.81 o 
   8   5   3      913.02      856.55     54.51 o 
   9   5   3     3132.22     3233.67    175.35 o 
  10   5   3       16.79        1.50     10.99 o 
  11   5   3     2050.33     2025.64     56.38 o 
  12   5   3      205.40      136.93     41.40 o 
  13   5   3      298.97      324.60     40.52 o 
  14   5   3       67.48       49.68     29.17 o 
  15   5   3     1101.19     1076.06     60.44 o 
  16   5   3       59.49       44.10     60.46 o 
 -16   6   3        6.95       37.73     39.12 o 
 -15   6   3     2390.71     2615.77     75.95 o 
 -14   6   3     2470.96     2555.98    111.73 o 
 -13   6   3      947.43      872.04     44.95 o 
 -12   6   3     1786.87     1764.16     55.49 o 
 -11   6   3       79.90       57.64     19.98 o 
 -10   6   3       43.38       27.10     14.65 o 
  -9   6   3      458.15      451.54     25.04 o 
  -8   6   3      383.12      405.96     24.25 o 
  -7   6   3     3061.94     3121.51    103.11 o 
  -6   6   3     1826.19     1696.01     60.01 o 
  -5   6   3     1736.93     1613.01     70.03 o 
  -4   6   3     6723.62     6612.91    340.28 o 
  -3   6   3      578.53      668.66     26.72 o 
  -2   6   3     2044.20     2068.28     56.33 o 
  -1   6   3      480.72      444.51     14.77 o 
   0   6   3      198.51      139.54     21.44 o 
   1   6   3      324.34      389.03     15.85 o 
   2   6   3      891.83      878.95     30.29 o 
   3   6   3     1012.41     1119.56     68.94 o 
   4   6   3     2777.31     2871.30    171.64 o 
   5   6   3      294.42      265.45     20.43 o 
   6   6   3     6208.67     6330.78    351.39 o 
   7   6   3      228.96      261.52     26.36 o 
   8   6   3     4520.92     4642.71    165.68 o 
   9   6   3      149.30      129.48     21.80 o 
  10   6   3      171.91      152.30     21.02 o 
  11   6   3      812.57      749.13     52.94 o 
  12   6   3       40.51        6.79     24.10 o 
  13   6   3      164.90      137.24     33.44 o 
  14   6   3      883.19      833.00     53.86 o 
  15   6   3       46.26       97.07     59.63 o 
 -16   7   3     1977.75     2113.06    144.22 o 
 -15   7   3       11.29      -24.84     24.84 o 
 -14   7   3     5101.27     4597.16     96.91 o 
 -13   7   3      338.80      456.06     40.63 o 
 -12   7   3       45.63       40.82     21.94 o 
 -11   7   3      191.10      236.81     29.46 o 
 -10   7   3       53.18       46.22     19.87 o 
  -9   7   3      106.33       68.05     18.73 o 
  -8   7   3       57.39       56.42     11.50 o 
  -7   7   3       51.58       32.58      8.84 o 
  -6   7   3     3721.51     3668.89    102.49 o 
  -5   7   3        8.77        5.57      6.54 o 
  -4   7   3      627.09      594.09     18.54 o 
  -3   7   3     4546.66     4666.29    134.90 o 
  -2   7   3       18.40       16.28      6.06 o 
  -1   7   3      465.37      433.25     15.43 o 
   0   7   3      428.08      488.27     12.44 o 
   1   7   3      157.95      134.93      9.37 o 
   2   7   3        7.54        0.22      5.27 o 
   3   7   3      121.05      123.59     12.32 o 
   4   7   3      145.63      180.96     17.67 o 
   5   7   3     3053.14     2993.65     39.97 o 
   6   7   3      671.94      741.87     33.90 o 
   7   7   3     1935.95     1957.68    102.49 o 
   8   7   3       52.35       38.91     10.03 o 
   9   7   3        0.34      -10.83     10.83 o 
  10   7   3     1860.06     1835.59    141.85 o 
  11   7   3      389.02      366.77     29.63 o 
  12   7   3      366.18      362.05     30.44 o 
  13   7   3      593.94      600.38     38.23 o 
  14   7   3      288.55      281.41     65.07 o 
  18   7   3      997.26     1058.89     81.54 o 
  19   7   3        9.45      -35.50     35.50 o 
  20   7   3      852.00      991.49     83.20 o 
  21   7   3        8.08       -6.93     43.27 o 
 -15   8   3     1251.58     1389.31     93.74 o 
 -14   8   3       38.66       25.29     25.89 o 
 -13   8   3       11.56       -2.27     23.39 o 
 -12   8   3      257.04      298.12     34.39 o 
 -11   8   3      107.75       91.77     24.91 o 
 -10   8   3     1640.00     1626.18     69.65 o 
  -9   8   3     2910.99     3253.77    124.34 o 
  -8   8   3     5580.84     5457.02    170.65 o 
  -7   8   3     2531.20     2554.56     89.01 o 
  -6   8   3     1708.96     1859.56     44.79 o 
  -5   8   3        2.11       15.18      7.10 o 
  -4   8   3     1444.19     1451.12     40.75 o 
  -3   8   3      281.98      303.98     12.47 o 
  -2   8   3     1083.69     1050.76     23.37 o 
  -1   8   3     1763.29     1743.10     32.84 o 
   0   8   3     3407.76     3259.28     73.77 o 
   1   8   3     2576.12     2508.71     43.58 o 
   2   8   3     6677.41     6712.48    190.09 o 
   3   8   3      191.14      187.68     13.04 o 
   4   8   3       78.13       73.89     10.26 o 
   5   8   3     1532.31     1545.60     81.63 o 
   6   8   3      117.54      103.39     11.67 o 
   7   8   3      886.59      798.31     49.38 o 
   8   8   3     3117.74     3191.67     93.62 o 
   9   8   3       39.24       26.84     12.41 o 
  10   8   3     3034.13     2986.42    169.07 o 
  11   8   3      515.28      492.03     32.09 o 
  12   8   3       10.42        6.09     18.22 o 
  13   8   3      445.05      451.84     35.95 o 
  14   8   3      350.26      323.93     52.69 o 
  15   8   3       22.76        9.15     28.57 o 
  16   8   3      122.47       95.68     40.49 o 
  17   8   3        6.67      -13.04     31.62 o 
  18   8   3     1919.98     1961.08    106.50 o 
  19   8   3      250.03      170.29     55.75 o 
  20   8   3      582.25      613.76     70.44 o 
 -21   9   3      254.31      288.99     64.07 o 
 -20   9   3      170.85      169.73     51.03 o 
 -19   9   3      232.20      272.90     58.52 o 
 -18   9   3       95.44      135.90     49.64 o 
 -17   9   3        1.62        8.04     31.62 o 
 -16   9   3        3.93       17.20     35.50 o 
 -15   9   3       44.26       53.01     31.23 o 
 -14   9   3     1919.83     2073.29     61.82 o 
 -13   9   3      393.60      434.77     32.49 o 
 -12   9   3       51.66       31.49     17.92 o 
 -11   9   3      981.95     1027.20     50.40 o 
 -10   9   3     2687.21     2729.44     56.32 o 
  -9   9   3      863.31      887.59     50.87 o 
  -8   9   3      886.82      935.54     30.29 o 
  -7   9   3     1534.94     1666.49     51.51 o 
  -6   9   3        0.25        8.88      8.10 o 
  -5   9   3     1911.31     2054.62     67.77 o 
  -4   9   3     2671.89     2820.63     79.99 o 
  -3   9   3     2018.51     2075.61     40.63 o 
  -2   9   3      562.34      581.97     15.51 o 
  -1   9   3     3496.53     3631.33     93.02 o 
   0   9   3     5154.63     5497.21    124.66 o 
   1   9   3     5208.27     5113.30     97.26 o 
   2   9   3        5.89        6.26      7.67 o 
   3   9   3     2373.31     2300.90     52.10 o 
   4   9   3     1256.81     1167.79     49.87 o 
   5   9   3      568.01      612.85     25.99 o 
   6   9   3      198.89      225.41     17.65 o 
   7   9   3     2756.29     2951.74    113.72 o 
   8   9   3      974.76     1017.90     38.25 o 
   9   9   3     3279.22     3099.15    153.86 o 
  10   9   3     1276.56     1312.18     45.81 o 
  11   9   3     1154.01     1131.35     53.47 o 
  12   9   3      485.12      505.31     36.97 o 
  13   9   3      197.29      218.27     44.37 o 
  14   9   3     1184.98     1066.65     72.94 o 
  15   9   3      342.35      363.04     56.85 o 
  16   9   3       38.66       44.10     39.94 o 
  17   9   3     1000.69     1064.43     80.71 o 
  18   9   3      222.74      224.09     55.19 o 
  19   9   3      105.23       71.00     44.65 o 
  20   9   3       32.80       99.84     51.31 o 
 -20  10   3       75.24       42.43     46.32 o 
 -19  10   3        4.54        2.50     38.55 o 
 -18  10   3       18.95        8.32     36.33 o 
 -17  10   3      621.84      670.06     67.12 o 
 -16  10   3      101.05       49.92     36.89 o 
 -15  10   3      330.57      285.11     51.86 o 
 -14  10   3       34.39       13.31     30.78 o 
 -13  10   3      208.48      217.34     34.45 o 
 -12  10   3       19.97       14.04     18.37 o 
 -11  10   3       74.74       73.29     19.46 o 
 -10  10   3       52.70       45.68     18.08 o 
  -9  10   3      203.11      194.86     20.03 o 
  -8  10   3      398.82      440.18     33.96 o 
  -7  10   3     2149.50     2219.18     53.90 o 
  -6  10   3     1572.02     1584.47     31.54 o 
  -5  10   3      569.21      623.96     35.69 o 
  -4  10   3      857.56      883.84     31.52 o 
  -3  10   3      250.43      260.45     23.77 o 
  -2  10   3       36.53       30.82      8.19 o 
  -1  10   3        3.29       -1.83      7.08 o 
   0  10   3     1582.10     1601.08     48.99 o 
   1  10   3      410.32      379.49     19.70 o 
   2  10   3     5201.72     4908.90    117.46 o 
   3  10   3       57.22       42.42     10.58 o 
   4  10   3      411.31      397.07     18.71 o 
   5  10   3       23.66       14.73      9.70 o 
   6  10   3       47.37       55.68     11.64 o 
   7  10   3     1680.70     1731.12     53.57 o 
   8  10   3     1321.06     1346.72     32.27 o 
   9  10   3      147.42       90.95     25.74 o 
  10  10   3      836.84      798.33     32.20 o 
  11  10   3        4.97       -1.89     14.78 o 
  12  10   3      591.36      578.67     54.55 o 
  13  10   3      162.29      155.31     42.71 o 
  14  10   3      165.53      137.84     40.21 o 
  15  10   3      226.47      169.46     44.37 o 
  16  10   3      569.73      524.45     61.01 o 
  17  10   3      183.22      242.12     56.02 o 
  18  10   3       34.56       51.59     40.77 o 
  19  10   3        2.17      -32.73     39.38 o 
 -19  11   3       23.41       23.85     42.43 o 
 -18  11   3      802.87      993.43     83.48 o 
 -17  11   3        4.53       18.58     41.05 o 
 -16  11   3      390.40      363.04     59.07 o 
 -15  11   3        0.97       -8.32     32.73 o 
 -14  11   3       95.41       56.85     39.11 o 
 -13  11   3       23.99       19.76     37.72 o 
 -12  11   3       83.82       84.36     29.12 o 
 -11  11   3       11.11        8.81     19.54 o 
 -10  11   3     2109.12     2262.62     45.72 o 
  -9  11   3       58.64       43.70     15.16 o 
  -8  11   3     3335.26     3559.00     53.49 o 
  -7  11   3      605.77      623.11     27.74 o 
  -6  11   3        7.59       12.94     11.07 o 
  -5  11   3      441.37      452.11     37.45 o 
  -4  11   3       87.15       72.45     12.74 o 
  -3  11   3       51.17       25.57     10.46 o 
  -2  11   3       82.51       58.66     11.80 o 
  -1  11   3      793.94      792.94     27.54 o 
   0  11   3     3321.39     3195.59    111.94 o 
   1  11   3      192.63      182.60     27.82 o 
   2  11   3      870.27      849.37     42.56 o 
   3  11   3      802.01      729.81     38.62 o 
   4  11   3      619.86      585.94     22.85 o 
   5  11   3      929.80      906.45     26.63 o 
   6  11   3      704.28      674.54     24.31 o 
   7  11   3       76.64       64.76     13.80 o 
   8  11   3       30.11       30.22     13.28 o 
   9  11   3      155.50      114.61     18.74 o 
  10  11   3       46.67       25.30     16.61 o 
  11  11   3      236.92      242.65     27.34 o 
  12  11   3      230.90      250.72     48.53 o 
  13  11   3       47.70       61.57     34.39 o 
  14  11   3      413.51      404.64     60.46 o 
  15  11   3       39.98       10.82     34.67 o 
  16  11   3      233.60      265.42     57.41 o 
  17  11   3        1.91      -29.40     34.39 o 
  18  11   3        2.49      -39.11     39.11 o 
 -19  12   3        1.15        3.88     45.21 o 
 -18  12   3      224.48      303.97     61.57 o 
 -17  12   3      480.53      476.19     73.50 o 
 -16  12   3       19.62       -4.44     38.55 o 
 -15  12   3     1695.69     1836.83     98.73 o 
 -14  12   3      120.45      101.51     42.16 o 
 -13  12   3       22.74       33.28     33.56 o 
 -12  12   3      240.52      234.93     41.67 o 
 -11  12   3      957.78     1025.33     58.40 o 
 -10  12   3     1537.34     1727.99     57.42 o 
  -9  12   3      532.66      595.97     50.74 o 
  -8  12   3      878.01      909.95     36.45 o 
  -7  12   3     1711.15     1815.84     63.69 o 
  -6  12   3      278.24      267.29     19.77 o 
  -5  12   3      749.95      764.23     35.49 o 
  -4  12   3      379.75      356.13     37.91 o 
  -3  12   3     1223.20     1219.87     33.84 o 
  -2  12   3     2264.10     2352.78     93.58 o 
  -1  12   3        0.60        5.72      9.92 o 
   0  12   3     2342.99     2376.27     93.16 o 
   1  12   3     1280.29     1183.04     49.19 o 
   2  12   3      628.86      657.38     25.41 o 
   3  12   3      533.45      555.15     23.56 o 
   4  12   3     2163.00     2089.98     63.45 o 
   5  12   3       67.41       50.05     14.00 o 
   6  12   3     1116.00     1103.53     31.04 o 
   7  12   3       22.96       11.10     12.19 o 
   8  12   3      977.97      987.27     30.91 o 
   9  12   3       53.72       33.06     17.41 o 
  10  12   3      100.51       66.10     24.08 o 
  11  12   3      192.22      190.84     30.98 o 
  12  12   3      586.63      546.64     60.46 o 
  13  12   3      177.45      183.60     51.03 o 
  14  12   3      839.60      963.48     78.76 o 
  15  12   3       68.02       18.86     40.49 o 
  16  12   3      278.52      330.59     64.34 o 
  17  12   3      283.62      349.45     66.56 o 
  18  12   3       19.60       23.85     46.59 o 
 -18  13   3      561.98      741.33     76.55 o 
 -17  13   3       96.76      153.09     52.42 o 
 -16  13   3      227.88      160.30     51.86 o 
 -15  13   3      546.78      567.44     65.45 o 
 -14  13   3      488.89      559.12     64.90 o 
 -13  13   3       11.60       -5.82     36.61 o 
 -12  13   3      323.99      441.25     62.12 o 
 -11  13   3       20.52       14.98     38.27 o 
 -10  13   3     2007.57     2137.46     99.43 o 
  -9  13   3      461.92      473.86     35.34 o 
  -8  13   3       42.91       40.22     18.89 o 
  -7  13   3     1362.62     1466.61     79.89 o 
  -6  13   3     2395.95     2485.07     67.65 o 
  -5  13   3     1046.22     1052.85     32.03 o 
  -4  13   3      490.51      535.72     38.55 o 
  -3  13   3      119.54      136.66     18.01 o 
  -2  13   3      630.24      677.76     28.42 o 
  -1  13   3      207.63      186.65     19.92 o 
   0  13   3     1170.43     1158.48     61.71 o 
   1  13   3      277.14      284.53     23.55 o 
   2  13   3        6.30       12.47     12.72 o 
   3  13   3     2738.89     2517.72     50.90 o 
   4  13   3      970.99      934.82     56.37 o 
   5  13   3     1122.35     1110.19     32.21 o 
   6  13   3      659.53      671.41     31.36 o 
   7  13   3      226.39      220.41     21.12 o 
   8  13   3       41.39       51.90     15.69 o 
   9  13   3      132.52      142.47     34.94 o 
  10  13   3      325.71      302.93     35.87 o 
  11  13   3      768.20      766.99     74.88 o 
  12  13   3      150.13      115.10     42.43 o 
  13  13   3     1231.09     1180.64     85.42 o 
  14  13   3      412.04      473.98     70.44 o 
  15  13   3      170.79      188.59     53.80 o 
  16  13   3       13.96      -28.84     41.32 o 
  17  13   3       68.64       84.03     49.09 o 
 -17  14   3       78.92      106.22     51.86 o 
 -16  14   3       62.50       80.71     47.98 o 
 -15  14   3      159.84      191.64     55.75 o 
 -14  14   3      109.70      105.94     47.15 o 
 -13  14   3      197.80      189.98     51.31 o 
 -12  14   3      203.63      243.78     52.97 o 
 -11  14   3     1130.16     1301.28     82.65 o 
 -10  14   3        1.95      -18.90     21.52 o 
  -9  14   3      845.61      941.85     68.23 o 
  -8  14   3       43.52       14.08     20.48 o 
  -7  14   3      392.27      422.00     45.93 o 
  -6  14   3      423.71      413.77     26.32 o 
  -5  14   3       76.39       74.58     23.20 o 
  -4  14   3       76.11       93.26     20.94 o 
  -3  14   3      867.38      911.38     64.25 o 
  -2  14   3       38.40       32.24     15.23 o 
  -1  14   3     1199.77     1142.92    102.96 o 
   0  14   3      963.44      872.10     33.82 o 
   1  14   3       35.67       23.15     14.51 o 
   2  14   3      381.30      423.40     36.51 o 
   3  14   3      294.66      263.96     24.51 o 
   4  14   3       36.32       39.13     17.08 o 
   5  14   3       12.25       -1.50     14.74 o 
   6  14   3       15.76       19.98     15.66 o 
   7  14   3      118.35      106.63     18.79 o 
   8  14   3      924.36      811.42     47.24 o 
   9  14   3      481.30      474.71     39.32 o 
  10  14   3      766.81      692.34     45.88 o 
  11  14   3        9.70       -2.82     23.10 o 
  12  14   3       80.71       22.46     26.47 o 
  13  14   3       66.25       24.41     40.77 o 
  14  14   3      182.56      158.64     50.20 o 
  15  14   3      320.17      420.17     69.89 o 
  16  14   3      146.54       96.51     52.42 o 
 -16  15   3       22.86      -11.09     46.59 o 
 -15  15   3       10.87       11.65     43.82 o 
 -14  15   3       71.56       71.83     43.82 o 
 -13  15   3       89.72      125.64     48.81 o 
 -12  15   3     1091.07     1281.31     86.53 o 
 -11  15   3      121.78       72.11     40.77 o 
 -10  15   3      403.27      481.97     43.57 o 
  -9  15   3      136.31       72.59     27.75 o 
  -8  15   3       87.53       80.51     25.49 o 
  -7  15   3      214.56      192.41     32.97 o 
  -6  15   3      112.25       83.10     19.89 o 
  -5  15   3      131.11      135.03     22.62 o 
  -4  15   3     2015.42     2025.83    187.32 o 
  -3  15   3       15.61      -13.93     15.22 o 
  -2  15   3      542.77      546.58     45.29 o 
  -1  15   3        1.30       -3.23     17.54 o 
   0  15   3       47.44       35.44     17.21 o 
   1  15   3       24.98        5.11     15.71 o 
   2  15   3      920.33      861.69     49.12 o 
   3  15   3       78.28       79.84     19.04 o 
   4  15   3      783.43      798.97     44.91 o 
   5  15   3      541.61      530.11     32.56 o 
   6  15   3      362.60      337.86     31.99 o 
   7  15   3        2.08      -15.69     16.44 o 
   8  15   3       52.87       46.01     25.35 o 
   9  15   3      219.30      164.22     32.46 o 
  10  15   3       91.93       43.66     28.58 o 
  11  15   3      120.80      115.44     39.38 o 
  12  15   3      139.98      151.69     35.30 o 
  13  15   3      216.68      279.00     62.68 o 
  14  15   3        5.99        1.94     43.27 o 
  15  15   3       54.36      117.04     52.69 o 
 -14  16   3      109.11       81.26     48.81 o 
 -13  16   3      181.04      280.11     61.29 o 
 -12  16   3      209.73      218.54     56.02 o 
 -11  16   3        0.88      -29.12     40.77 o 
 -10  16   3      142.52       97.25     38.83 o 
  -9  16   3      137.50       65.78     26.63 o 
  -8  16   3      111.24       98.42     29.56 o 
  -7  16   3       23.99       32.22     25.85 o 
  -6  16   3      919.21      935.12     85.70 o 
  -5  16   3      254.41      303.33     31.50 o 
  -4  16   3      652.22      630.66     40.59 o 
  -3  16   3      455.72      478.94     38.82 o 
  -2  16   3      564.60      577.56     41.46 o 
  -1  16   3       28.36        4.54     20.43 o 
   0  16   3      291.93      266.46     35.06 o 
   1  16   3        7.49       10.85     17.21 o 
   2  16   3     1045.32      943.90     40.91 o 
   3  16   3       51.83       22.32     18.18 o 
   4  16   3     1481.83     1381.52     48.62 o 
   5  16   3      162.01      157.62     25.99 o 
   6  16   3      528.27      568.25     44.71 o 
   7  16   3       57.48       68.71     22.72 o 
   8  16   3      168.13      140.28     34.19 o 
   9  16   3      351.33      306.05     41.14 o 
  10  16   3      266.60      216.82     57.27 o 
  11  16   3      173.74      157.34     36.47 o 
  12  16   3     1259.68     1424.35     66.20 o 
  13  16   3       30.69      -14.14     42.16 o 
 -13  17   3      196.05      178.88     57.69 o 
 -12  17   3       34.39       78.49     46.87 o 
 -11  17   3      267.52      205.51     59.91 o 
 -10  17   3       20.35      -12.94     28.60 o 
  -9  17   3        5.97      -12.61     27.16 o 
  -8  17   3        5.36        1.25     27.18 o 
  -7  17   3       51.02       25.60     27.84 o 
  -6  17   3      422.72      447.63     64.34 o 
  -5  17   3        5.53      -13.82     21.28 o 
  -4  17   3      334.99      348.42     55.33 o 
  -3  17   3     1570.80     1633.37     67.67 o 
  -2  17   3       38.04       48.11     24.30 o 
  -1  17   3      917.15      873.80     49.81 o 
   0  17   3      342.93      401.29     43.05 o 
   1  17   3       32.00       45.78     20.79 o 
   2  17   3      235.11      240.29     29.99 o 
   3  17   3      175.66      217.07     28.88 o 
   4  17   3      552.77      515.12     34.84 o 
   5  17   3      515.52      509.99     36.03 o 
   6  17   3      204.72      181.94     32.82 o 
   7  17   3      876.68      849.75     42.46 o 
   8  17   3      384.84      409.02     47.02 o 
   9  17   3       86.21       43.10     30.59 o 
  10  17   3       99.91       66.59     33.17 o 
  11  17   3       61.72       48.12     31.08 o 
  12  17   3      177.74      130.63     55.19 o 
 -11  18   3      120.93      127.85     54.08 o 
 -10  18   3       13.70      -19.69     41.05 o 
  -9  18   3        1.52      -36.89     36.89 o 
  -8  18   3      110.16      123.14     48.26 o 
  -7  18   3       10.79        0.83     37.44 o 
  -6  18   3       59.87       45.76     42.16 o 
  -5  18   3      881.43     1020.22     70.31 o 
  -4  18   3      346.68      405.98     91.80 o 
  -3  18   3      274.88      333.00     41.46 o 
  -2  18   3      221.97      273.35     51.86 o 
  -1  18   3       25.66       27.25     26.08 o 
   0  18   3       34.59       37.42     26.07 o 
   1  18   3      186.77      226.92     37.13 o 
   2  18   3      529.07      543.93     39.43 o 
   3  18   3      269.57      308.51     40.62 o 
   4  18   3        4.48        2.84     21.13 o 
   5  18   3      227.40      241.49     31.96 o 
   6  18   3      473.62      524.18     41.64 o 
   7  18   3        4.36       -6.08     30.85 o 
   8  18   3       27.92       16.20     30.67 o 
   9  18   3      225.09      191.19     42.18 o 
  10  18   3      149.88      161.92     38.35 o 
  -9  19   3       40.57       20.52     42.71 o 
  -8  19   3       40.41       47.43     48.26 o 
  -7  19   3      141.89      206.90     54.08 o 
  -6  19   3      114.74      171.95     52.97 o 
  -5  19   3        2.15        6.09     27.21 o 
  -4  19   3       36.27       37.10     34.11 o 
  -3  19   3       32.98       37.97     27.29 o 
  -2  19   3       23.18       24.41     27.65 o 
  -1  19   3      456.39      517.49     50.49 o 
   0  19   3        0.93      -24.61     24.61 o 
   1  19   3      363.35      377.54     45.59 o 
   2  19   3        1.05      -19.97     26.17 o 
   3  19   3       95.09      138.41     28.62 o 
   4  19   3       46.07       67.72     25.80 o 
   5  19   3        7.78        3.44     22.89 o 
   6  19   3        0.82       29.49     24.83 o 
   7  19   3       48.95       35.85     32.54 o 
  -4  20   3      114.22      121.15     37.10 o 
  -3  20   3        4.07       -0.41     27.80 o 
  -2  20   3      408.32      474.62     52.73 o 
  -1  20   3        0.92       10.54     28.81 o 
   0  20   3      525.90      627.71     54.34 o 
   1  20   3       82.82       68.51     35.78 o 
   2  20   3       98.87       80.83     35.68 o 
   3  20   3        0.17       24.72     29.50 o 
   4  20   3       16.02       12.48     32.51 o 
   5  20   3       35.78        8.60     41.32 o 
 -16   0   4      905.72      830.81     62.56 o 
 -14   0   4       17.79       29.98     28.51 o 
 -12   0   4      820.58      801.09     40.05 o 
 -10   0   4     4730.77     4412.07    105.67 o 
  -8   0   4      249.35      216.58     22.12 o 
  -6   0   4       66.27       39.22     11.58 o 
  -4   0   4     9941.02    10709.29    319.74 o 
  -2   0   4    25985.29    29977.75   1914.68 o 
   0   0   4       77.94       64.58      8.39 o 
   2   0   4       85.44      105.25     14.54 o 
   4   0   4    13939.69    16159.56    295.93 o 
   6   0   4    11927.11    12191.78    488.67 o 
   8   0   4       66.12       28.72     14.38 o 
  10   0   4      453.38      447.15     30.30 o 
  12   0   4     6904.75     6897.04    139.30 o 
  14   0   4     6753.69     7163.60    382.18 o 
  16   0   4       71.45       74.60     60.18 o 
 -17   1   4     1176.66     1173.96     54.24 o 
 -16   1   4       56.37       44.26     24.86 o 
 -15   1   4      299.05      211.04     30.28 o 
 -14   1   4       99.04       50.71     20.83 o 
 -13   1   4      448.17      418.25     41.74 o 
 -12   1   4      632.91      598.93     28.22 o 
 -11   1   4     1148.68     1154.60     31.32 o 
 -10   1   4     5366.55     4876.89    107.06 o 
  -9   1   4     4685.49     4439.73     52.27 o 
  -8   1   4     3159.03     3043.81    147.05 o 
  -7   1   4     1360.71     1331.93     26.10 o 
  -6   1   4     1153.33     1213.53     29.25 o 
  -5   1   4       32.08       37.65      7.27 o 
  -4   1   4       73.64       53.27      7.32 o 
  -3   1   4     3320.83     3372.02     79.07 o 
  -2   1   4     5130.65     5480.74    103.46 o 
  -1   1   4     9922.67    11622.23    164.59 o 
   0   1   4     1534.56     1786.65     69.56 o 
   1   1   4     1385.28     1554.88     25.65 o 
   2   1   4     1096.90     1165.47     29.11 o 
   3   1   4    15534.57    17888.47    455.15 o 
   4   1   4     2291.06     2595.36     35.62 o 
   5   1   4     1605.54     1523.25     42.11 o 
   6   1   4       11.77       11.61      7.16 o 
   7   1   4       53.44       15.91      7.91 o 
   8   1   4     1101.77     1028.05     23.99 o 
   9   1   4     1080.86     1133.72     28.95 o 
  10   1   4     1649.63     1519.08     34.51 o 
  11   1   4     4473.82     4386.95    149.21 o 
  12   1   4        0.40        8.82     15.87 o 
  13   1   4     3240.64     3278.71     72.51 o 
  14   1   4      666.44      669.24     48.66 o 
  15   1   4      132.96      134.93     35.62 o 
  16   1   4       97.82       72.23     35.85 o 
 -18   2   4      784.42      723.58    112.05 o 
 -17   2   4      474.12      522.74     46.66 o 
 -16   2   4        1.71        4.76     23.52 o 
 -15   2   4      703.53      701.57     41.64 o 
 -14   2   4     1529.53     1378.63     44.49 o 
 -13   2   4      592.58      584.20     31.46 o 
 -12   2   4     1778.86     1640.16     48.54 o 
 -11   2   4     1378.75     1311.26     45.98 o 
 -10   2   4     2160.57     2044.22     43.87 o 
  -9   2   4     3517.81     3073.70     43.56 o 
  -8   2   4      102.27       56.61      9.99 o 
  -7   2   4       75.39       20.40      8.00 o 
  -6   2   4     1415.35     1364.19     52.86 o 
  -5   2   4     4729.98     5079.50    278.17 o 
  -4   2   4     5413.98     5631.14    198.12 o 
  -3   2   4      399.22      420.70     14.08 o 
  -2   2   4     1010.00     1060.24     49.94 o 
  -1   2   4      137.19      109.41     10.89 o 
   0   2   4      928.58      920.44     25.28 o 
   1   2   4     2598.57     2860.35    122.40 o 
   2   2   4       22.48       26.19      7.46 o 
   3   2   4     3384.17     3741.09     92.82 o 
   4   2   4     1929.34     2173.55    122.94 o 
   5   2   4      356.26      425.44     16.89 o 
   6   2   4     2069.01     2039.52     49.04 o 
   7   2   4      995.48      892.29     33.89 o 
   8   2   4      677.00      646.01     19.60 o 
   9   2   4       17.15       12.91      8.58 o 
  10   2   4     1309.07     1392.00     77.30 o 
  11   2   4       11.48        6.33     14.05 o 
  12   2   4      447.17      451.69     55.56 o 
  13   2   4       46.00       33.19     21.30 o 
  14   2   4     2944.26     3214.12     89.58 o 
  15   2   4     1821.11     1912.94     92.17 o 
  16   2   4      617.99      616.53    104.56 o 
 -17   3   4       39.59       10.89     31.86 o 
 -16   3   4        6.35        4.84     23.17 o 
 -15   3   4      255.12      232.14     32.14 o 
 -14   3   4     5408.28     4986.16    175.46 o 
 -13   3   4     2318.83     2292.14     54.41 o 
 -12   3   4     2536.81     2326.40     86.20 o 
 -11   3   4       16.95        7.76     13.13 o 
 -10   3   4      445.97      413.41     25.78 o 
  -9   3   4       73.36       33.08     12.35 o 
  -8   3   4     2283.76     2326.84     85.62 o 
  -7   3   4      321.71      282.93     26.98 o 
  -6   3   4     3587.27     3380.55    112.04 o 
  -5   3   4    11610.31    11878.00    425.73 o 
  -4   3   4    34325.22    37302.60   1170.95 o 
  -3   3   4    10922.66    11652.42    264.99 o 
  -2   3   4       11.95        8.88      5.51 o 
  -1   3   4     2423.98     3008.52    143.69 o 
   0   3   4     1684.41     1601.38     40.39 o 
   1   3   4      297.79      353.58     15.90 o 
   2   3   4     1109.63     1215.66     38.75 o 
   3   3   4     7610.14     9013.94    337.98 o 
   4   3   4    12429.22    14177.19    682.83 o 
   5   3   4     8941.61     9555.50    541.35 o 
   6   3   4        0.09       -1.08      7.00 o 
   7   3   4     4423.86     4718.43    210.60 o 
   8   3   4     1977.73     2173.43     75.29 o 
   9   3   4      378.13      445.13     19.73 o 
  10   3   4       85.19       79.99     14.63 o 
  11   3   4     2665.06     2486.64     68.29 o 
  12   3   4     1412.62     1424.83     49.31 o 
  13   3   4     2058.35     2124.90     61.57 o 
  14   3   4       40.41       33.28     26.89 o 
  15   3   4     1944.65     1934.52     94.14 o 
  16   3   4      485.79      481.21     68.64 o 
 -16   4   4       61.61       44.04     26.71 o 
 -15   4   4        0.60      -19.57     19.57 o 
 -14   4   4        1.89       -0.35     18.03 o 
 -13   4   4     1136.48     1093.97     40.17 o 
 -12   4   4     1069.67     1030.92     36.92 o 
 -11   4   4      807.44      696.20     29.98 o 
 -10   4   4      993.56      961.85     32.39 o 
  -9   4   4     5691.60     5047.31     72.20 o 
  -8   4   4      739.96      623.21     24.05 o 
  -7   4   4      523.53      494.97     28.38 o 
  -6   4   4        7.17        2.19      7.01 o 
  -5   4   4     6779.37     7110.61    288.02 o 
  -4   4   4      877.73      888.20     26.32 o 
  -3   4   4      504.21      567.41     15.33 o 
  -2   4   4    18090.06    20235.05    381.47 o 
  -1   4   4    13623.08    15544.22    584.35 o 
   0   4   4     8894.86     9351.11    157.67 o 
   1   4   4     2694.07     2695.84     69.05 o 
   2   4   4     4333.56     4780.59    137.00 o 
   3   4   4     1441.17     1180.33     32.59 o 
   4   4   4       94.67       64.91     11.70 o 
   5   4   4       41.07       16.15      6.73 o 
   6   4   4     1857.99     2044.11     77.33 o 
   7   4   4     3730.14     3700.17    287.32 o 
   8   4   4     8004.16     8679.94    477.00 o 
   9   4   4      171.06      187.91     19.83 o 
  10   4   4     5361.23     5634.20    357.85 o 
  11   4   4      357.13      324.28     38.09 o 
  12   4   4      994.31     1022.84     51.60 o 
  13   4   4      103.79       87.54     29.81 o 
  14   4   4      315.65      291.85     54.73 o 
  15   4   4       86.18       70.50     32.91 o 
 -17   5   4       25.45      -16.36     59.91 o 
 -16   5   4      563.38      767.21     54.77 o 
 -15   5   4       57.65       52.30     25.22 o 
 -14   5   4     2545.25     2368.08     68.34 o 
 -13   5   4        5.79       -1.22     17.52 o 
 -12   5   4      903.95      762.36     33.03 o 
 -11   5   4     1407.36     1276.98     39.19 o 
 -10   5   4      500.62      469.50     24.93 o 
  -9   5   4     2302.61     2121.04     44.83 o 
  -8   5   4      380.11      386.01     22.41 o 
  -7   5   4      414.52      358.29     19.67 o 
  -6   5   4     3854.13     3578.90    127.85 o 
  -5   5   4       46.68       37.96      8.55 o 
  -4   5   4      587.70      569.96     24.81 o 
  -3   5   4      888.02      854.89     19.51 o 
  -2   5   4     8715.56    10193.58    489.00 o 
  -1   5   4      698.98      667.54     18.98 o 
   0   5   4     1060.43     1220.44     47.54 o 
   1   5   4     2480.09     2796.12     72.33 o 
   2   5   4      185.09      262.72     22.06 o 
   3   5   4     1921.69     2153.03     70.58 o 
   4   5   4      631.72      749.14     22.64 o 
   5   5   4      268.51      277.43     20.04 o 
   6   5   4     1663.31     1669.81     78.09 o 
   7   5   4      143.93      167.80     19.89 o 
   8   5   4     1616.66     1676.73    135.39 o 
   9   5   4       71.09       82.67     20.03 o 
  10   5   4      336.00      364.96     26.45 o 
  11   5   4      921.26      793.66     45.83 o 
  12   5   4      151.20      114.24     29.99 o 
  13   5   4      439.74      403.53     45.31 o 
  14   5   4       33.42       17.40     28.91 o 
  15   5   4       51.17       30.11     31.57 o 
 -16   6   4     1521.35     1681.76     83.36 o 
 -15   6   4     1725.84     1710.86     63.02 o 
 -14   6   4      256.54      212.92     35.31 o 
 -13   6   4     1413.40     1337.08     51.15 o 
 -12   6   4       27.32        5.37     19.01 o 
 -11   6   4     1007.17      873.91     37.42 o 
 -10   6   4      319.28      274.88     24.70 o 
  -9   6   4      438.47      449.27     25.31 o 
  -8   6   4      950.60      875.66     29.80 o 
  -7   6   4      225.95      259.62     41.10 o 
  -6   6   4     2717.81     2523.46     52.31 o 
  -5   6   4     1856.14     1767.17     76.47 o 
  -4   6   4      221.50      250.05     26.75 o 
  -3   6   4      564.03      402.03     15.55 o 
  -2   6   4      157.01      140.98     16.72 o 
  -1   6   4       78.87       62.09     13.93 o 
   0   6   4     7585.47     7777.16    146.36 o 
   1   6   4      597.33      674.75     31.90 o 
   2   6   4     4591.52     4685.37    200.33 o 
   3   6   4       18.68       12.30      6.05 o 
   4   6   4     1198.24     1358.92     62.72 o 
   5   6   4        1.23        2.31      6.10 o 
   6   6   4       16.36       13.13      7.30 o 
   7   6   4     1960.93     2145.31    101.04 o 
   8   6   4     2253.64     2458.29    147.67 o 
   9   6   4       37.23       20.58     11.88 o 
  10   6   4     2637.26     2680.39    181.24 o 
  11   6   4     1294.37     1416.90     82.85 o 
  12   6   4       62.62       33.65     26.62 o 
  13   6   4      327.74      239.60     39.91 o 
  14   6   4        1.09        3.03     29.84 o 
  15   6   4       15.97       63.51     59.07 o 
  20   6   4       12.65        5.82     37.72 o 
  21   6   4      150.98      187.48     57.41 o 
 -16   7   4      233.58      203.57     73.22 o 
 -15   7   4       15.87       17.90     27.03 o 
 -14   7   4      201.98      223.79     33.37 o 
 -13   7   4      372.73      452.63     39.83 o 
 -12   7   4     1008.17      918.80     43.10 o 
 -11   7   4     1092.27     1088.12     44.73 o 
 -10   7   4     5138.27     5056.46    180.10 o 
  -9   7   4     2162.14     2003.69     52.02 o 
  -8   7   4      209.86      254.84     24.77 o 
  -7   7   4     6471.95     6668.06    232.94 o 
  -6   7   4     3746.35     4101.89    150.70 o 
  -5   7   4        8.66        9.56      7.00 o 
  -4   7   4        0.67       -1.30      7.27 o 
  -3   7   4      134.94      121.02     12.48 o 
  -2   7   4     4288.94     4623.19     88.74 o 
  -1   7   4     7645.16     7771.41    200.37 o 
   0   7   4     3045.61     3158.49     70.52 o 
   1   7   4    10200.77    10459.49    349.75 o 
   2   7   4      288.74      306.21     13.30 o 
   3   7   4     2054.99     2125.68     76.84 o 
   4   7   4     2035.27     1884.53     63.50 o 
   5   7   4     1339.86     1370.28     71.11 o 
   6   7   4       24.31       21.88      8.48 o 
   7   7   4     4368.25     4524.03    242.46 o 
   8   7   4     3106.29     3223.81    126.16 o 
   9   7   4     9553.53     9590.92    666.97 o 
  10   7   4       11.07       10.79     11.92 o 
  11   7   4     1499.62     1528.68     92.51 o 
  12   7   4      383.54      398.49     32.11 o 
  13   7   4      743.44      680.65     40.30 o 
  14   7   4      753.07      808.54     46.28 o 
  15   7   4      538.25      588.24     59.35 o 
  16   7   4      102.82      123.97     40.21 o 
  17   7   4     1927.33     1996.30    102.62 o 
  18   7   4      385.19      518.35     68.78 o 
  19   7   4      933.91     1026.44     82.65 o 
  20   7   4        0.93       -3.05     39.66 o 
 -15   8   4     3540.78     3803.56    108.99 o 
 -14   8   4      909.42      852.74     47.17 o 
 -13   8   4     1556.35     1627.46     59.15 o 
 -12   8   4      936.83      931.49     63.81 o 
 -11   8   4      142.49      129.10     26.12 o 
 -10   8   4       18.55        9.73     19.12 o 
  -9   8   4      117.99      125.68     14.42 o 
  -8   8   4       85.94       62.41     14.47 o 
  -7   8   4      586.27      622.47     30.48 o 
  -6   8   4     2534.48     2877.60    108.19 o 
  -5   8   4     8471.50     8616.62    176.13 o 
  -4   8   4     2470.87     2634.67     75.78 o 
  -3   8   4      276.97      314.08     14.53 o 
  -2   8   4     1766.93     1748.72     48.19 o 
  -1   8   4     1274.32     1306.78     34.14 o 
   0   8   4      132.62       97.63     14.67 o 
   1   8   4     2511.76     2562.68     69.74 o 
   2   8   4     3875.83     4086.31    120.01 o 
   3   8   4     2049.77     1934.56     50.89 o 
   4   8   4     1006.71      898.98     30.72 o 
   5   8   4     7065.78     6724.23    295.15 o 
   6   8   4     2646.97     2710.55    116.43 o 
   7   8   4       43.56       46.23     10.46 o 
   8   8   4     2495.80     2608.84     90.46 o 
   9   8   4     1064.48     1091.86     67.41 o 
  10   8   4      258.30      230.65     21.62 o 
  11   8   4      618.65      641.88     35.09 o 
  12   8   4      216.54      206.35     27.97 o 
  13   8   4     1198.92     1163.91     47.43 o 
  14   8   4      858.07      842.28     64.62 o 
  15   8   4      183.69      228.25     48.26 o 
  16   8   4     1583.90     1553.94     90.41 o 
  17   8   4      171.48      177.78     47.43 o 
  18   8   4       43.69       12.20     39.94 o 
  19   8   4       97.64       75.44     43.54 o 
  20   8   4        2.39      -14.98     41.60 o 
 -21   9   4       65.53       47.15     46.59 o 
 -20   9   4       65.63       70.72     48.81 o 
 -19   9   4       22.04        2.77     39.94 o 
 -18   9   4      538.16      593.79     67.67 o 
 -17   9   4        0.30       15.25     35.22 o 
 -16   9   4      983.12     1083.57     77.66 o 
 -15   9   4       97.06      103.45     38.83 o 
 -14   9   4     1121.52     1225.01     49.24 o 
 -13   9   4      234.38      269.38     28.51 o 
 -12   9   4       44.22       25.42     17.37 o 
 -11   9   4       43.98       57.54     17.61 o 
 -10   9   4      795.41      826.97     32.82 o 
  -9   9   4     1043.31     1092.64     31.13 o 
  -8   9   4     1746.01     1845.76     77.85 o 
  -7   9   4      621.01      655.61     24.58 o 
  -6   9   4     2532.41     2556.48     83.15 o 
  -5   9   4      314.39      320.02     15.28 o 
  -4   9   4      151.20      185.01     14.51 o 
  -3   9   4      315.65      345.48     15.88 o 
  -2   9   4      336.19      363.90     20.54 o 
  -1   9   4      446.07      446.87     14.84 o 
   0   9   4     1392.13     1496.54     25.43 o 
   1   9   4        0.01        7.88      7.95 o 
   2   9   4      266.76      258.51     15.66 o 
   3   9   4      701.69      609.02     20.11 o 
   4   9   4      165.43      132.29     12.88 o 
   5   9   4     1572.85     1502.88     64.76 o 
   6   9   4       22.76        9.88      9.19 o 
   7   9   4        7.50       15.06     10.42 o 
   8   9   4       75.98       66.02     12.62 o 
   9   9   4      200.54      212.41     21.30 o 
  10   9   4      169.38      153.16     20.20 o 
  11   9   4      288.54      275.95     24.70 o 
  12   9   4       77.47       34.81     22.29 o 
  13   9   4     1244.02     1113.25     72.66 o 
  14   9   4       40.94       32.73     33.00 o 
  15   9   4      807.83      660.35     62.68 o 
  16   9   4      268.14      330.59     56.58 o 
  17   9   4      352.27      457.06     69.06 o 
  18   9   4      198.44      162.52     53.53 o 
  19   9   4      290.76      341.41     65.18 o 
 -20  10   4        8.87       29.95     45.21 o 
 -19  10   4      339.86      389.66     66.28 o 
 -18  10   4       45.85       40.21     42.16 o 
 -17  10   4      174.54      168.90     50.20 o 
 -16  10   4      459.18      511.69     68.50 o 
 -15  10   4      544.11      586.30     61.01 o 
 -14  10   4        9.26        8.09     24.51 o 
 -13  10   4       13.44       -0.38     19.25 o 
 -12  10   4       36.23       13.74     18.02 o 
 -11  10   4      287.81      290.54     28.18 o 
 -10  10   4      216.80      254.71     42.62 o 
  -9  10   4     1418.39     1492.70     52.20 o 
  -8  10   4      128.04      120.09     15.58 o 
  -7  10   4      556.81      626.17     24.00 o 
  -6  10   4     1015.52     1065.96     39.51 o 
  -5  10   4       14.88        7.35      9.32 o 
  -4  10   4       58.29       49.22     11.58 o 
  -3  10   4       61.51       48.82     10.06 o 
  -2  10   4     1687.97     1688.51     32.73 o 
  -1  10   4     2425.56     2547.11     82.35 o 
   0  10   4     2208.20     2341.13     56.78 o 
   1  10   4     1604.19     1627.58     42.69 o 
   2  10   4     1401.77     1367.54     39.21 o 
   3  10   4       38.45       36.02     10.34 o 
   4  10   4      194.52      199.02     16.09 o 
   5  10   4      658.35      673.58     22.92 o 
   6  10   4      214.54      203.10     22.63 o 
   7  10   4       27.42       24.34     11.53 o 
   8  10   4     1535.43     1553.00     34.81 o 
   9  10   4       26.56       11.62     14.32 o 
  10  10   4      980.07     1000.91     37.33 o 
  11  10   4       15.06       14.91     15.36 o 
  12  10   4      758.35      783.49     64.34 o 
  13  10   4        2.98       18.30     29.40 o 
  14  10   4      134.97      120.37     42.99 o 
  15  10   4       24.68       17.47     37.72 o 
  16  10   4      271.88      270.41     59.35 o 
  17  10   4      303.76      284.00     60.74 o 
  18  10   4      186.40      144.49     51.31 o 
  19  10   4      344.14      408.25     71.55 o 
 -19  11   4       34.94       74.60     52.14 o 
 -18  11   4      143.64      112.05     46.87 o 
 -17  11   4       28.81       26.90     38.00 o 
 -16  11   4      408.13      394.93     62.68 o 
 -15  11   4      781.74      819.82     69.89 o 
 -14  11   4       73.32       42.43     32.73 o 
 -13  11   4        2.24      -16.87     26.18 o 
 -12  11   4      118.69      181.54     32.00 o 
 -11  11   4        5.57       -2.83     19.51 o 
 -10  11   4      106.24      101.98     23.30 o 
  -9  11   4      352.72      357.08     26.16 o 
  -8  11   4      568.68      631.61     65.45 o 
  -7  11   4     1947.50     2083.66    106.40 o 
  -6  11   4       26.84       18.91     11.31 o 
  -5  11   4     1463.80     1494.58     42.12 o 
  -4  11   4      282.57      303.00     19.07 o 
  -3  11   4      562.89      575.62     22.21 o 
  -2  11   4      265.55      263.55     19.29 o 
  -1  11   4      778.36      838.63     23.21 o 
   0  11   4       86.05       73.68     11.18 o 
   1  11   4     2242.80     2104.28    110.04 o 
   2  11   4      159.25      116.49     13.79 o 
   3  11   4     1822.36     1752.43     34.80 o 
   4  11   4       31.62        7.87     10.29 o 
   5  11   4      979.87      939.86     27.51 o 
   6  11   4        4.22        2.15     10.33 o 
   7  11   4     2552.52     2433.22     53.68 o 
   8  11   4      145.47      146.43     17.27 o 
   9  11   4      556.07      554.67     31.00 o 
  10  11   4        7.20        6.08     16.04 o 
  11  11   4      910.80      897.55     64.07 o 
  12  11   4      247.60      248.83     33.67 o 
  13  11   4     1029.92      995.10     74.33 o 
  14  11   4       74.18       39.38     36.61 o 
  15  11   4      861.65      858.65     76.27 o 
  16  11   4      186.51      145.60     48.26 o 
  17  11   4      259.70      356.94     64.62 o 
  18  11   4       42.88       54.36     46.32 o 
 -19  12   4      945.20     1101.87     89.30 o 
 -18  12   4      169.84      213.28     58.80 o 
 -17  12   4      471.84      538.60     66.01 o 
 -16  12   4       26.79       31.34     39.11 o 
 -15  12   4       34.97        7.21     36.33 o 
 -14  12   4       82.96       31.34     36.05 o 
 -13  12   4       29.40       24.13     34.67 o 
 -12  12   4       29.02       21.63     32.45 o 
 -11  12   4     1256.83     1547.56     82.37 o 
 -10  12   4       37.52       19.25     17.80 o 
  -9  12   4     2604.44     2767.97    113.21 o 
  -8  12   4     2976.22     3142.46    101.44 o 
  -7  12   4       53.83       42.43     16.78 o 
  -6  12   4     1800.27     1841.83     66.90 o 
  -5  12   4        1.67       -6.99     10.54 o 
  -4  12   4       30.43       24.72     12.03 o 
  -3  12   4       20.43        4.24     10.71 o 
  -2  12   4       50.08       35.20     13.01 o 
  -1  12   4     2037.81     2064.04     90.85 o 
   0  12   4      811.03      729.03     29.81 o 
   1  12   4     1286.43     1213.35     42.05 o 
   2  12   4     3337.14     3230.22    122.72 o 
   3  12   4      117.09      125.99     15.69 o 
   4  12   4      704.38      615.98     24.62 o 
   5  12   4       87.60       67.53     14.13 o 
   6  12   4      384.49      374.23     22.52 o 
   7  12   4        1.67       -3.55     12.15 o 
   8  12   4      318.30      350.04     24.40 o 
   9  12   4      690.39      691.45     34.89 o 
  10  12   4      939.66      911.10     60.46 o 
  11  12   4        7.00      -16.27     21.85 o 
  12  12   4       99.26       83.45     26.18 o 
  13  12   4       74.39       72.66     42.43 o 
  14  12   4        3.00      -24.41     34.94 o 
  15  12   4      147.64      165.85     52.69 o 
  16  12   4       45.17       41.88     47.43 o 
  17  12   4       27.20       64.34     49.09 o 
 -18  13   4      707.09      846.44     80.71 o 
 -17  13   4       83.78       74.88     48.53 o 
 -16  13   4      449.66      552.19     79.04 o 
 -15  13   4       12.08        2.22     38.83 o 
 -14  13   4       80.59       64.34     40.77 o 
 -13  13   4      365.18      432.10     65.18 o 
 -12  13   4       93.33      101.51     42.16 o 
 -11  13   4       65.72       21.63     33.84 o 
 -10  13   4     1004.20     1139.59     70.44 o 
  -9  13   4     1089.75     1151.34     46.53 o 
  -8  13   4     1506.85     1441.82     49.15 o 
  -7  13   4      506.91      519.48     47.36 o 
  -6  13   4        3.57      -10.98     12.41 o 
  -5  13   4     1363.09     1298.14     53.25 o 
  -4  13   4       13.99        8.12     12.59 o 
  -3  13   4     2688.59     2861.85    103.63 o 
  -2  13   4       12.48        5.13     13.15 o 
  -1  13   4      117.73       79.73     20.37 o 
   0  13   4      293.47      274.30     23.39 o 
   1  13   4     4566.33     4242.67    126.54 o 
   2  13   4       19.11      -10.12     11.90 o 
   3  13   4       19.67       22.37     13.58 o 
   4  13   4        1.74       -5.05     11.88 o 
   5  13   4     2976.39     2888.68     80.06 o 
   6  13   4      144.49      131.11     18.07 o 
   7  13   4      749.33      712.56     33.41 o 
   8  13   4        1.42       -8.41     14.50 o 
   9  13   4      918.12      862.94     52.42 o 
  10  13   4        1.95       12.53     24.68 o 
  11  13   4        8.37        1.56     21.95 o 
  12  13   4        1.27       -0.37     23.24 o 
  13  13   4      320.00      312.01     60.18 o 
  14  13   4      162.86      198.30     57.13 o 
  15  13   4      456.41      502.54     76.27 o 
  16  13   4      225.38      232.97     62.12 o 
 -17  14   4       82.10      107.61     51.31 o 
 -16  14   4      131.46      148.93     54.08 o 
 -15  14   4      469.47      488.67     71.00 o 
 -14  14   4      244.57      237.68     55.47 o 
 -13  14   4      403.81      365.26     61.57 o 
 -12  14   4      440.61      507.26     68.23 o 
 -11  14   4       56.52      100.12     41.05 o 
 -10  14   4      410.75      486.06     40.17 o 
  -9  14   4       95.29       92.49     25.92 o 
  -8  14   4        5.94      -16.40     19.89 o 
  -7  14   4      393.08      439.03     34.94 o 
  -6  14   4      887.86      907.44     34.14 o 
  -5  14   4      621.57      633.51     65.25 o 
  -4  14   4     2465.94     2524.98    145.51 o 
  -3  14   4      307.51      292.05     39.81 o 
  -2  14   4      787.89      745.15     41.85 o 
  -1  14   4      243.19      213.39     27.36 o 
   0  14   4       63.19       64.76     17.07 o 
   1  14   4       35.64       39.95     16.55 o 
   2  14   4      309.62      303.34     25.24 o 
   3  14   4       22.97       -1.55     13.60 o 
   4  14   4     3255.68     3087.56     94.86 o 
   5  14   4      144.04      164.81     22.68 o 
   6  14   4     1555.80     1547.89     71.49 o 
   7  14   4        1.46       -4.61     15.43 o 
   8  14   4       58.66       43.10     19.38 o 
   9  14   4      524.93      496.54     43.59 o 
  10  14   4       86.85       49.44     26.11 o 
  11  14   4       13.91       -0.42     23.73 o 
  12  14   4     1108.94     1305.51     61.13 o 
  13  14   4       77.81       58.52     43.82 o 
  14  14   4      657.45      658.96     71.00 o 
  15  14   4        1.50      -17.47     41.32 o 
 -16  15   4        0.75       35.22     51.86 o 
 -15  15   4       39.56       80.15     47.43 o 
 -14  15   4      110.06      132.57     50.48 o 
 -13  15   4       38.19       23.30     38.55 o 
 -12  15   4        1.67      -28.57     35.50 o 
 -11  15   4      318.45      345.29     59.35 o 
 -10  15   4       92.26       85.86     30.06 o 
  -9  15   4      282.46      313.96     38.91 o 
  -8  15   4       78.87       53.56     25.24 o 
  -7  15   4      165.70      144.18     29.88 o 
  -6  15   4      151.31      103.13     27.83 o 
  -5  15   4       92.86      108.75     26.06 o 
  -4  15   4       62.78       62.89     22.90 o 
  -3  15   4      687.22      713.48    109.83 o 
  -2  15   4        7.41        6.22     19.41 o 
  -1  15   4     1146.29     1121.63     66.73 o 
   0  15   4       54.08       53.57     18.12 o 
   1  15   4      484.36      449.34     43.31 o 
   2  15   4        4.23      -14.49     14.49 o 
   3  15   4      437.43      425.07     36.10 o 
   4  15   4       63.41       44.56     20.09 o 
   5  15   4      836.03      817.33     38.64 o 
   6  15   4      105.23       98.71     22.09 o 
   7  15   4      576.27      506.72     34.44 o 
   8  15   4        8.28      -12.50     21.95 o 
   9  15   4      402.35      514.90     47.46 o 
  10  15   4       20.18       13.15     25.56 o 
  11  15   4      172.73      120.07     32.65 o 
  12  15   4       37.10       38.07     28.94 o 
  13  15   4      389.70      398.54     69.34 o 
  14  15   4       38.91       63.51     48.53 o 
 -15  16   4      206.21      242.12     57.69 o 
 -14  16   4       75.78       64.34     47.43 o 
 -13  16   4      462.86      547.47     67.67 o 
 -12  16   4        6.33       49.37     42.43 o 
 -11  16   4      517.03      640.66     66.84 o 
 -10  16   4       47.28       15.03     34.11 o 
  -9  16   4        4.02       -4.18     25.27 o 
  -8  16   4        1.08      -15.25     31.62 o 
  -7  16   4      177.72      154.76     43.54 o 
  -6  16   4       23.15       23.30     31.89 o 
  -5  16   4      962.85      945.79     80.98 o 
  -4  16   4      277.96      287.81     35.89 o 
  -3  16   4      231.09      223.85     33.43 o 
  -2  16   4      224.24      269.59     35.69 o 
  -1  16   4       53.66       29.39     22.51 o 
   0  16   4       43.10        0.38     21.36 o 
   1  16   4       15.45        4.34     17.68 o 
   2  16   4        3.65      -15.22     16.32 o 
   3  16   4      292.31      270.23     29.56 o 
   4  16   4       32.49       43.93     20.43 o 
   5  16   4      111.44       99.05     24.73 o 
   6  16   4      142.80      124.17     25.69 o 
   7  16   4        8.63       -4.77     19.49 o 
   8  16   4      422.05      363.63     46.32 o 
   9  16   4        1.19       -7.57     25.37 o 
  10  16   4      114.74       97.65     33.28 o 
  11  16   4        1.84      -14.35     28.57 o 
  12  16   4       43.95       47.67     31.19 o 
  13  16   4       50.84       72.66     51.59 o 
 -10  17   4      240.33      196.08     52.69 o 
  -9  17   4       60.24       68.23     41.60 o 
  -8  17   4       18.90       23.02     37.72 o 
  -7  17   4      109.84       40.49     38.83 o 
  -6  17   4       11.18       21.36     34.11 o 
  -5  17   4       21.50       33.94     24.10 o 
  -4  17   4      515.59      546.06     42.36 o 
  -3  17   4       40.14       49.10     25.86 o 
  -2  17   4      210.68      223.00     36.89 o 
  -1  17   4       13.79       14.33     23.13 o 
   0  17   4        9.05        4.49     21.87 o 
   1  17   4      384.29      397.65     48.10 o 
   2  17   4       13.13        2.65     17.80 o 
   3  17   4       21.72       22.39     19.39 o 
   4  17   4       45.93       36.53     22.26 o 
   5  17   4       85.79       73.23     23.76 o 
   6  17   4        2.75      -10.00     20.16 o 
   7  17   4      129.53      118.26     26.66 o 
   8  17   4        9.57      -27.31     39.94 o 
   9  17   4       95.05       92.79     33.60 o 
  10  17   4       88.80       43.13     31.69 o 
  11  17   4      474.74      527.36     53.86 o 
 -10  18   4      403.12      576.59     70.17 o 
  -9  18   4       96.08       80.43     47.15 o 
  -8  18   4      173.99      260.98     57.41 o 
  -7  18   4      238.53      306.46     59.07 o 
  -6  18   4       18.54        2.50     36.33 o 
  -5  18   4       65.23       70.11     28.51 o 
  -4  18   4      180.10      164.90     33.42 o 
  -3  18   4      257.13      356.58     41.29 o 
  -2  18   4     1088.15     1090.74    162.94 o 
  -1  18   4      216.58      261.23     38.40 o 
   0  18   4      456.08      476.30     44.78 o 
   1  18   4       20.16       -7.32     23.03 o 
   2  18   4      169.07      199.01     28.87 o 
   3  18   4      382.26      388.04     37.41 o 
   4  18   4      187.70      198.51     30.01 o 
   5  18   4       35.56       29.44     22.27 o 
   6  18   4      281.74      337.42     35.27 o 
   7  18   4       81.59       90.07     26.42 o 
   8  18   4      525.91      594.73     53.90 o 
   9  18   4       81.09       75.69     34.98 o 
  10  18   4      749.02      901.08     82.09 o 
  -9  19   4       45.63       14.14     48.81 o 
  -8  19   4        1.83      -17.47     42.99 o 
  -7  19   4        3.13        3.33     41.05 o 
  -6  19   4      379.01      546.64     68.23 o 
  -5  19   4       85.97       64.62     44.65 o 
  -4  19   4      248.30      219.10     50.48 o 
  -3  19   4      683.30      743.92     52.97 o 
  -2  19   4       13.53        5.20     26.36 o 
  -1  19   4      223.25      265.70     52.97 o 
   0  19   4      254.57      279.46     42.10 o 
   1  19   4       36.76       20.46     28.43 o 
   2  19   4        0.18       10.26     28.29 o 
   3  19   4       76.84       67.01     26.51 o 
   4  19   4      396.22      524.56     42.57 o 
   5  19   4      468.63      557.21     44.62 o 
   6  19   4       64.62       58.26     26.74 o 
   7  19   4      213.20      288.18     45.50 o 
  -4  20   4       12.96      -26.77     26.77 o 
  -3  20   4        2.95       22.86     30.16 o 
  -2  20   4        5.92      -14.25     27.44 o 
  -1  20   4       20.27       27.55     31.36 o 
   0  20   4      140.71      124.81     36.42 o 
   1  20   4        7.74        3.02     32.03 o 
   2  20   4        9.31        0.55     28.33 o 
   3  20   4       56.58       32.73     44.10 o 
   4  20   4      191.46      154.20     51.86 o 
 -17   0   5      784.40      770.55     64.28 o 
 -15   0   5     1598.13     1481.00     77.62 o 
 -13   0   5     3927.41     3592.61    106.44 o 
 -11   0   5      419.28      388.91     33.81 o 
  -9   0   5     7448.56     7295.88    106.12 o 
  -7   0   5      831.98      816.71     40.19 o 
  -5   0   5    10282.21    11165.09    501.08 o 
  -3   0   5      154.46      246.57     25.75 o 
  -1   0   5     2534.45     2875.52     70.06 o 
   1   0   5     3559.12     3983.33    145.02 o 
   3   0   5     2073.13     2120.29     48.25 o 
   5   0   5       45.23       40.46     11.47 o 
   7   0   5     1078.82      904.15     33.94 o 
   9   0   5      567.96      574.65     40.79 o 
  11   0   5      364.70      301.23     58.91 o 
  13   0   5        0.36        2.59     27.35 o 
  15   0   5       87.43      130.63     62.12 o 
 -17   1   5       32.48        1.40     25.16 o 
 -16   1   5      602.71      607.92     46.83 o 
 -15   1   5      724.30      751.63     42.67 o 
 -14   1   5     2755.77     2523.74     67.00 o 
 -13   1   5      916.15      824.69     34.09 o 
 -12   1   5      472.57      454.00     28.11 o 
 -11   1   5      861.75      776.93     26.79 o 
 -10   1   5       63.51       49.63     12.51 o 
  -9   1   5        7.19        3.65      9.12 o 
  -8   1   5     1057.00     1024.68     29.00 o 
  -7   1   5     1021.36      979.96     23.38 o 
  -6   1   5     8788.40     8507.53    169.91 o 
  -5   1   5     5603.07     5444.02    174.51 o 
  -4   1   5     8447.61     9254.41    285.89 o 
  -3   1   5    17966.25    19821.60    404.71 o 
  -2   1   5     3398.54     3925.00    107.52 o 
  -1   1   5     1082.93     1275.80     39.21 o 
   0   1   5       52.04       58.24      6.24 o 
   1   1   5      435.66      523.15     13.79 o 
   2   1   5     7192.25     8192.92    311.79 o 
   3   1   5    29286.57    33816.38    600.99 o 
   4   1   5     7143.63     8281.60    126.69 o 
   5   1   5    15770.11    16948.38    455.00 o 
   6   1   5      807.94      806.14     31.07 o 
   7   1   5     3803.25     3824.78     74.83 o 
   8   1   5      585.41      618.24     17.61 o 
   9   1   5     3588.33     3949.45    127.82 o 
  10   1   5      314.09      351.62     24.44 o 
  11   1   5      663.90      648.19     29.09 o 
  12   1   5      329.26      329.62     33.63 o 
  13   1   5     4883.53     5158.42    299.76 o 
  14   1   5        0.72       18.87     26.94 o 
  15   1   5     1784.97     1711.49     87.95 o 
  16   1   5      411.52      464.55     92.63 o 
 -17   2   5      486.87      473.88     55.93 o 
 -16   2   5      120.36       70.28     25.41 o 
 -15   2   5       60.05       23.41     22.38 o 
 -14   2   5        1.91       -6.61     16.89 o 
 -13   2   5      845.04      754.73     33.78 o 
 -12   2   5     2077.48     1873.00     47.09 o 
 -11   2   5     2090.70     1884.45     46.57 o 
 -10   2   5     1197.26     1099.38     29.15 o 
  -9   2   5     4583.29     4408.93     60.46 o 
  -8   2   5      667.22      646.40     21.06 o 
  -7   2   5      274.01      320.75     16.47 o 
  -6   2   5     3074.83     3154.15    118.54 o 
  -5   2   5     2218.74     2136.65     64.32 o 
  -4   2   5     8664.41     8934.58    318.92 o 
  -3   2   5     3539.43     4307.98    131.51 o 
  -2   2   5    24439.72    27209.85    702.46 o 
  -1   2   5    14170.39    15351.28    372.41 o 
   0   2   5     2582.07     2373.19    103.06 o 
   1   2   5      863.14     1046.47     48.50 o 
   2   2   5     2106.51     2216.50     65.71 o 
   3   2   5     1700.89     1905.13     87.21 o 
   4   2   5    20718.92    23276.09    922.52 o 
   5   2   5      677.44      686.74     18.64 o 
   6   2   5     6191.76     6352.76    199.36 o 
   7   2   5      442.71      452.32     16.87 o 
   8   2   5     2469.01     2642.18     75.11 o 
   9   2   5      102.20       65.77      8.92 o 
  10   2   5     3962.37     4211.40    226.93 o 
  11   2   5      248.47      255.08     37.67 o 
  12   2   5     3713.00     3800.07     85.92 o 
  13   2   5       75.58       52.37     30.73 o 
  14   2   5     2143.69     2187.06     94.43 o 
  15   2   5       36.07        4.83     36.51 o 
  16   2   5      901.53     1021.56     85.56 o 
 -17   3   5     1215.97     1216.42     78.37 o 
 -16   3   5      295.96      259.36     34.72 o 
 -15   3   5      863.85      770.97     37.42 o 
 -14   3   5      108.22       96.08     21.54 o 
 -13   3   5     1559.39     1395.57     43.89 o 
 -12   3   5     1191.14     1194.55     38.88 o 
 -11   3   5     1061.48      952.55     33.71 o 
 -10   3   5     5108.90     4985.77    115.29 o 
  -9   3   5     5213.01     4695.06     98.83 o 
  -8   3   5     4633.00     4704.36    135.99 o 
  -7   3   5      268.28      261.75     18.01 o 
  -6   3   5      433.50      409.94     19.77 o 
  -5   3   5     1526.36     1643.59     58.90 o 
  -4   3   5        4.98       -5.81      5.93 o 
  -3   3   5        4.71        6.14      5.76 o 
  -2   3   5    16584.95    19067.50    684.57 o 
  -1   3   5     3138.55     3295.46     84.27 o 
   0   3   5      750.00      735.76     27.40 o 
   1   3   5     1832.58     1675.62     63.09 o 
   2   3   5     3967.52     4447.99     59.68 o 
   3   3   5     1179.23     1276.04     37.46 o 
   4   3   5      215.29      175.55     24.23 o 
   5   3   5       72.75       56.86     11.06 o 
   6   3   5      971.25     1158.18     74.54 o 
   7   3   5       16.35        5.27      7.18 o 
   8   3   5     4311.10     4771.71    194.50 o 
   9   3   5     3737.11     4097.29    261.41 o 
  10   3   5       14.20       16.10     12.21 o 
  11   3   5     3803.56     3672.85     87.07 o 
  12   3   5       61.49       46.96     24.48 o 
  13   3   5        5.87        3.66     25.36 o 
  14   3   5      209.19      164.97     72.94 o 
  15   3   5      895.22      948.97    109.27 o 
 -16   4   5      161.07      160.58     28.44 o 
 -15   4   5     3471.55     3446.64     73.25 o 
 -14   4   5     1325.95     1309.11     45.73 o 
 -13   4   5     2013.05     1842.71     62.56 o 
 -12   4   5      494.31      480.73     32.23 o 
 -11   4   5      567.58      566.54     28.20 o 
 -10   4   5     3095.47     2602.21    129.29 o 
  -9   4   5       15.97       15.45     12.17 o 
  -8   4   5      134.19      132.67     18.93 o 
  -7   4   5     1134.71     1135.22     63.37 o 
  -6   4   5     4664.81     4878.21    188.98 o 
  -5   4   5     7000.84     7334.82    206.82 o 
  -4   4   5     1483.09     1290.57     48.14 o 
  -3   4   5      737.04      742.72     29.40 o 
  -2   4   5      211.46      257.30     11.71 o 
  -1   4   5     1104.19     1251.20     44.83 o 
   0   4   5        3.93        6.47      6.32 o 
   1   4   5     1295.60     1467.07     36.08 o 
   2   4   5       84.47       89.55     12.93 o 
   3   4   5     1087.96     1151.11     40.56 o 
   4   4   5      603.21      583.12     18.43 o 
   5   4   5       16.47       19.75      7.50 o 
   6   4   5     2756.58     2853.78    120.03 o 
   7   4   5      232.72      264.09     24.57 o 
   8   4   5      590.30      686.56     28.82 o 
   9   4   5        0.53       -2.63      8.86 o 
  10   4   5       65.57       31.11     15.61 o 
  11   4   5       95.33       53.45     25.19 o 
  12   4   5      147.95       87.70     28.99 o 
  13   4   5      328.26      296.52     75.77 o 
  14   4   5     1965.42     1927.03     75.11 o 
  15   4   5      249.11      280.60     61.10 o 
 -17   5   5        1.58       -3.88     56.30 o 
 -16   5   5        2.98      -15.91     25.62 o 
 -15   5   5       19.21       -2.26     23.32 o 
 -14   5   5     1195.80     1168.48     44.09 o 
 -13   5   5      644.85      623.51     34.15 o 
 -12   5   5     1850.67     1573.13     48.77 o 
 -11   5   5      953.12      980.26     35.58 o 
 -10   5   5       75.43       61.48     15.49 o 
  -9   5   5     1405.02     1353.06     37.04 o 
  -8   5   5      469.84      451.35     22.56 o 
  -7   5   5     3253.21     2733.30     84.99 o 
  -6   5   5      886.15      882.62     27.47 o 
  -5   5   5       10.90       10.06      7.83 o 
  -4   5   5     1231.11     1072.99     34.19 o 
  -3   5   5     3648.92     3810.00    124.30 o 
  -2   5   5      337.50      316.33     21.75 o 
  -1   5   5     2492.67     2264.65     79.44 o 
   0   5   5       18.47       15.25      8.35 o 
   1   5   5    10013.04    10226.48    541.34 o 
   2   5   5     2458.15     2479.56    134.63 o 
   3   5   5     2567.02     2858.01    176.25 o 
   4   5   5        8.00        3.33      5.29 o 
   5   5   5     1100.52     1212.04     47.93 o 
   6   5   5      121.05      140.35     15.96 o 
   7   5   5     9978.77    11034.22    459.59 o 
   8   5   5      387.30      450.95     27.04 o 
   9   5   5     3356.94     3790.57    263.19 o 
  10   5   5        4.35        5.68     14.01 o 
  11   5   5     1069.69     1098.28     63.81 o 
  12   5   5      221.46      195.95     35.21 o 
  13   5   5       11.39       -3.03     26.54 o 
  14   5   5      292.45      281.36     43.70 o 
  15   5   5     1179.95     1198.11    112.32 o 
 -16   6   5      140.33      149.47     40.92 o 
 -15   6   5     1667.70     1688.21     62.68 o 
 -14   6   5       30.45        3.51     22.90 o 
 -13   6   5      565.91      658.61     41.67 o 
 -12   6   5     3252.41     3035.05     57.64 o 
 -11   6   5       27.10       22.09     16.02 o 
 -10   6   5      503.54      515.40     26.86 o 
  -9   6   5      781.40      699.46     29.15 o 
  -8   6   5     1403.29     1247.66     35.26 o 
  -7   6   5       41.52       46.17     13.15 o 
  -6   6   5      192.07      186.27     23.97 o 
  -5   6   5      361.97      318.67     24.52 o 
  -4   6   5     1888.45     1943.21     79.39 o 
  -3   6   5      643.08      619.02     22.16 o 
  -2   6   5    10341.65    10733.24    411.51 o 
  -1   6   5     4880.73     5314.13    173.19 o 
   0   6   5    11672.74    12908.03    710.31 o 
   1   6   5        3.53       -2.01      6.01 o 
   2   6   5     4045.30     4566.46    137.81 o 
   3   6   5       67.55       52.10      7.52 o 
   4   6   5      503.99      546.80     25.33 o 
   5   6   5      283.91      279.11     35.12 o 
   6   6   5     2126.21     2104.95    109.65 o 
   7   6   5      395.96      388.14     24.79 o 
   8   6   5     4940.09     5301.87    278.74 o 
   9   6   5     1160.72     1267.09     63.55 o 
  10   6   5     5175.11     5041.08    268.56 o 
  11   6   5        4.27      -11.34     12.14 o 
  12   6   5       32.36       28.11     17.98 o 
  13   6   5      263.01      258.51     47.20 o 
  14   6   5      280.33      251.77     45.29 o 
  18   6   5      847.68      988.17     77.93 o 
  19   6   5      163.29      211.33     52.42 o 
  20   6   5      353.25      517.80     73.50 o 
  21   6   5      155.98      176.39     56.02 o 
 -15   7   5        0.03      -25.75     25.75 o 
 -14   7   5     1283.83     1369.30     95.75 o 
 -13   7   5     3136.63     3025.47     77.04 o 
 -12   7   5     1668.72     1679.25     56.38 o 
 -11   7   5       40.29       20.46     19.29 o 
 -10   7   5     3060.44     2776.20     73.58 o 
  -9   7   5     4820.78     4765.81    207.34 o 
  -8   7   5     1522.08     1683.82     59.85 o 
  -7   7   5      120.29       83.94     14.21 o 
  -6   7   5     1997.48     2193.50     93.99 o 
  -5   7   5     2904.04     2776.33     80.04 o 
  -4   7   5     1638.71     1549.31     52.02 o 
  -3   7   5     4665.94     4514.16    138.59 o 
  -2   7   5     4263.56     4413.45    108.06 o 
  -1   7   5     1835.33     1909.52     81.73 o 
   0   7   5      171.51      182.72     22.29 o 
   1   7   5     3812.96     3882.61    103.81 o 
   2   7   5       68.23       67.14      8.38 o 
   3   7   5       78.10       66.69     11.56 o 
   4   7   5      219.88      172.23     12.94 o 
   5   7   5     4426.43     4118.77    132.40 o 
   6   7   5     1373.23     1373.42     58.48 o 
   7   7   5       14.75        4.11      8.51 o 
   8   7   5       56.40       37.35     10.67 o 
   9   7   5      332.28      345.80     19.36 o 
  10   7   5      728.33      678.88     33.86 o 
  11   7   5      732.41      711.17     28.75 o 
  12   7   5       23.94        1.03     18.67 o 
  13   7   5      529.05      486.37     36.60 o 
  14   7   5        1.24        0.28     26.90 o 
  15   7   5     1418.80     1457.15     84.31 o 
  16   7   5      216.58      181.38     48.81 o 
  17   7   5       32.65       65.45     38.00 o 
  18   7   5      206.96      344.46     62.12 o 
  19   7   5      332.36      472.03     71.83 o 
  20   7   5       21.14       53.53     45.76 o 
 -15   8   5      208.58      133.62     74.33 o 
 -14   8   5      473.66      605.12     43.77 o 
 -13   8   5       59.68       46.96     25.44 o 
 -12   8   5      294.50      332.29     35.92 o 
 -11   8   5     1646.25     1613.16     54.53 o 
 -10   8   5      850.94      822.08     39.34 o 
  -9   8   5     1422.39     1468.43     65.92 o 
  -8   8   5     6871.67     7399.86    284.51 o 
  -7   8   5      315.30      373.29     32.38 o 
  -6   8   5      618.99      658.22     25.05 o 
  -5   8   5      187.69      193.10     17.77 o 
  -4   8   5     3039.85     2970.41    104.03 o 
  -3   8   5     4892.18     5067.95    264.22 o 
  -2   8   5      236.00      225.35     23.44 o 
  -1   8   5     1193.75     1155.71     37.54 o 
   0   8   5    21013.40    21868.04    646.49 o 
   1   8   5       31.44       27.79      8.19 o 
   2   8   5     6255.69     6478.80    176.94 o 
   3   8   5        5.53        1.19      7.55 o 
   4   8   5      573.38      563.42     25.63 o 
   5   8   5      167.96      194.01     23.11 o 
   6   8   5     1806.56     1701.58     42.17 o 
   7   8   5     2087.65     2211.23    106.40 o 
   8   8   5     2864.99     2980.18    127.69 o 
   9   8   5       96.10       89.80     13.47 o 
  10   8   5     6005.21     6094.33    122.78 o 
  11   8   5      420.65      403.35     26.29 o 
  12   8   5        2.87       10.58     18.43 o 
  13   8   5       16.80        5.16     24.11 o 
  14   8   5      110.00       87.92     37.16 o 
  15   8   5       42.11       44.93     33.56 o 
  16   8   5       95.12      112.60     44.10 o 
  17   8   5       48.79       57.96     39.94 o 
  18   8   5      260.86      224.65     57.69 o 
  19   8   5       30.74       31.89     45.21 o 
  20   8   5      146.03      132.57     55.47 o 
 -21   9   5       17.00       69.06     45.21 o 
 -20   9   5       85.16       96.51     47.70 o 
 -19   9   5       35.60       17.20     41.32 o 
 -14   9   5      321.94      407.54     37.81 o 
 -13   9   5      186.38      217.98     27.47 o 
 -12   9   5      677.26      755.05     33.93 o 
 -11   9   5       14.73       -8.33     14.75 o 
 -10   9   5      563.40      663.94     35.39 o 
  -9   9   5     1033.67      975.72     28.12 o 
  -8   9   5      431.28      545.30     23.82 o 
  -7   9   5     5032.23     5599.89    216.71 o 
  -6   9   5       94.75       99.25     11.50 o 
  -5   9   5      505.85      604.76     37.98 o 
  -4   9   5      664.21      724.80     25.03 o 
  -3   9   5        6.75        7.19      7.45 o 
  -2   9   5      138.29      122.56     15.62 o 
  -1   9   5     1444.75     1355.59     59.03 o 
   0   9   5     2732.95     2918.88     66.49 o 
   1   9   5     8969.82     8610.27    129.98 o 
   2   9   5       10.62       -4.08      8.19 o 
   3   9   5     2772.90     2658.13     56.16 o 
   4   9   5      247.96      237.18     16.05 o 
   5   9   5      440.73      414.16     19.39 o 
   6   9   5      414.45      367.88     19.43 o 
   7   9   5     1775.07     1778.23     46.39 o 
   8   9   5       62.58       57.22     12.88 o 
   9   9   5     3375.98     3105.46     91.85 o 
  10   9   5        4.65        7.37     13.39 o 
  11   9   5     1012.74     1028.72     36.23 o 
  12   9   5      223.95      188.98     23.47 o 
  13   9   5      545.95      467.87     52.42 o 
  14   9   5       39.60       21.08     31.89 o 
  15   9   5      966.32      987.33     75.16 o 
  16   9   5       80.58      119.53     44.10 o 
  17   9   5      502.42      523.34     62.68 o 
  18   9   5      230.56      272.07     59.91 o 
  19   9   5      319.97      434.59     73.22 o 
 -20  10   5      127.69      123.97     51.59 o 
 -19  10   5       79.22       73.22     43.27 o 
 -18  10   5      158.24      188.59     54.91 o 
 -17  10   5      265.99      334.75     59.63 o 
 -16  10   5      598.07      636.22     65.45 o 
 -15  10   5      590.40      629.56     62.68 o 
 -14  10   5     1162.26     1384.52    103.59 o 
 -13  10   5      806.53      876.14     42.26 o 
 -12  10   5       13.22       13.56     18.71 o 
 -11  10   5     1074.77     1173.32     67.97 o 
 -10  10   5      596.38      616.54     35.66 o 
  -9  10   5       25.11       15.49     13.10 o 
  -8  10   5      371.67      403.33     41.51 o 
  -7  10   5        5.93       -4.95     12.63 o 
  -6  10   5     2894.64     3138.72    131.41 o 
  -5  10   5     1557.88     1621.44     53.23 o 
  -4  10   5      707.85      749.45     25.14 o 
  -3  10   5      780.11      788.69     24.34 o 
  -2  10   5       83.68       70.45      9.72 o 
  -1  10   5     1024.49      996.48     66.51 o 
   0  10   5        7.32        3.85      8.61 o 
   1  10   5      259.98      243.19     19.22 o 
   2  10   5      661.42      609.06     22.08 o 
   3  10   5       85.47       63.22     11.62 o 
   4  10   5     1154.73     1108.06     27.92 o 
   5  10   5      611.79      585.20     26.98 o 
   6  10   5     2386.95     2367.71     66.79 o 
   7  10   5        2.06        0.47     10.49 o 
   8  10   5     1005.29      984.11     28.97 o 
   9  10   5      280.06      232.97     23.19 o 
  10  10   5       69.64       55.89     17.18 o 
  11  10   5      135.76      124.22     21.27 o 
  12  10   5       76.46       48.13     22.32 o 
  13  10   5        2.77       -5.27     28.01 o 
  14  10   5     1408.53     1426.36     86.53 o 
  15  10   5        2.69      -23.30     34.11 o 
  16  10   5      620.87      529.72     63.51 o 
  17  10   5       37.93       56.30     41.88 o 
  18  10   5       47.08      112.88     52.42 o 
 -19  11   5       52.45       59.07     44.93 o 
 -18  11   5      919.26     1004.25     81.26 o 
 -17  11   5       36.74        9.15     36.89 o 
 -16  11   5      636.57      738.56     68.50 o 
 -15  11   5       95.36      116.76     42.99 o 
 -14  11   5      163.39      127.58     41.05 o 
 -13  11   5      106.56       98.22     32.88 o 
 -12  11   5       63.16       57.60     25.12 o 
 -11  11   5     1124.67     1100.59     44.88 o 
 -10  11   5      832.56      873.59     45.21 o 
  -9  11   5      193.03      165.08     22.20 o 
  -8  11   5     1379.10     1394.29     90.98 o 
  -7  11   5      951.45      980.32     78.02 o 
  -6  11   5      372.47      406.92     37.77 o 
  -5  11   5       49.08       26.94     11.36 o 
  -4  11   5      214.57      201.77     16.68 o 
  -3  11   5     1114.64     1089.88     33.62 o 
  -2  11   5     1259.54     1275.28     43.95 o 
  -1  11   5       36.46       23.12     11.18 o 
   0  11   5      263.73      266.95     19.22 o 
   1  11   5       41.48       19.84     10.43 o 
   2  11   5      171.58      168.70     16.00 o 
   3  11   5      269.81      278.75     19.21 o 
   4  11   5      426.16      375.27     20.13 o 
   5  11   5      697.81      693.44     24.67 o 
   6  11   5       99.36       78.81     14.05 o 
   7  11   5      373.24      342.90     21.72 o 
   8  11   5       16.57        3.27     12.28 o 
   9  11   5      415.00      358.15     27.57 o 
  10  11   5      212.15      221.06     26.71 o 
  11  11   5      288.93      306.64     35.89 o 
  12  11   5      241.42      274.78     38.13 o 
  13  11   5      243.43      305.91     58.24 o 
  14  11   5      150.72      156.70     48.81 o 
  15  11   5       55.49       48.26     42.71 o 
  16  11   5      293.32      405.75     67.95 o 
  17  11   5       47.71       71.55     46.87 o 
  18  11   5      494.80      647.31     84.59 o 
 -19  12   5       10.19      -25.52     48.26 o 
 -18  12   5        0.68      -17.47     43.54 o 
 -17  12   5      311.26      332.81     63.51 o 
 -16  12   5       78.21       58.24     41.60 o 
 -15  12   5      894.80     1013.68     76.55 o 
 -14  12   5      165.57      148.10     46.04 o 
 -13  12   5        1.91      -16.09     31.06 o 
 -11  12   5       50.09       72.84     31.45 o 
 -10  12   5       17.62       -8.45     23.88 o 
  -9  12   5      347.18      319.87     34.43 o 
  -8  12   5        2.77       11.38     16.01 o 
  -7  12   5     1758.81     1821.48     56.70 o 
  -6  12   5     1196.49     1178.28     64.75 o 
  -5  12   5      922.36      865.14     28.18 o 
  -4  12   5     3309.86     3270.23     58.57 o 
  -3  12   5       12.80        5.69     12.88 o 
  -2  12   5      424.11      415.64     38.13 o 
  -1  12   5      688.09      665.28     39.57 o 
   0  12   5      579.96      523.51     23.97 o 
   1  12   5       27.87       22.20     11.91 o 
   2  12   5      170.41      148.23     16.51 o 
   3  12   5     1368.45     1270.69     50.91 o 
   4  12   5     4297.79     4170.48    118.92 o 
   5  12   5      669.76      623.12     28.73 o 
   6  12   5     2312.81     2180.01     60.94 o 
   7  12   5      141.80      125.70     17.44 o 
   8  12   5       71.10       48.41     14.98 o 
   9  12   5      623.57      581.16     39.71 o 
  10  12   5        4.80        8.34     20.87 o 
  11  12   5       14.95       28.92     20.67 o 
  12  12   5     1359.17     1445.10    158.36 o 
  13  12   5      688.12      670.33     68.23 o 
  14  12   5     1187.40     1164.00     84.59 o 
  15  12   5       26.01       13.59     42.43 o 
  16  12   5      202.24      204.68     57.69 o 
  17  12   5      372.75      426.55     72.11 o 
 -18  13   5       50.74       64.07     48.53 o 
 -17  13   5       11.98       11.65     41.60 o 
 -16  13   5       62.06       44.10     42.16 o 
 -15  13   5      156.18      166.68     50.48 o 
 -14  13   5      262.69      360.82     62.12 o 
 -13  13   5      279.02      275.95     54.64 o 
 -12  13   5      415.57      518.90     67.67 o 
 -11  13   5       85.34      100.12     41.60 o 
 -10  13   5      436.13      525.54     48.77 o 
  -9  13   5        2.66       -3.06     18.09 o 
  -8  13   5       39.58       38.31     17.70 o 
  -7  13   5      685.76      705.70     46.12 o 
  -6  13   5       57.04       40.84     22.27 o 
  -5  13   5     1097.71     1089.42     38.15 o 
  -4  13   5       46.86       77.27     19.19 o 
  -3  13   5     1480.72     1444.29     47.08 o 
  -2  13   5      369.68      356.94     28.83 o 
  -1  13   5      737.01      675.88     29.33 o 
   0  13   5      254.70      248.30     22.90 o 
   1  13   5      473.68      432.66     40.91 o 
   2  13   5       17.59        0.08     13.18 o 
   3  13   5     1803.51     1758.32     88.16 o 
   4  13   5      724.60      677.34     27.43 o 
   5  13   5     1348.73     1314.76     35.99 o 
   6  13   5      169.20      161.74     19.72 o 
   7  13   5      830.37      816.06     31.36 o 
   8  13   5      438.32      424.32     31.31 o 
   9  13   5      214.20      223.71     33.67 o 
  10  13   5      513.06      496.35     40.04 o 
  11  13   5      311.14      307.10     38.28 o 
  12  13   5      389.72      364.55     42.79 o 
  13  13   5      628.85      553.85     63.51 o 
  14  13   5      386.65      451.51     67.39 o 
  15  13   5      692.91      819.26     80.15 o 
  16  13   5       10.43        9.98     43.54 o 
 -17  14   5      220.87      269.58     63.23 o 
 -16  14   5       12.01      -11.65     40.77 o 
 -15  14   5       35.03       12.20     42.71 o 
 -14  14   5       10.60      -25.24     36.89 o 
 -13  14   5      237.37      290.38     57.69 o 
 -12  14   5      104.96       92.91     42.99 o 
 -11  14   5     1201.78     1505.96     86.81 o 
 -10  14   5      546.57      660.31     52.00 o 
  -9  14   5     1253.68     1371.56     58.80 o 
  -8  14   5      469.41      475.08     52.42 o 
  -7  14   5      537.23      479.11     41.29 o 
  -6  14   5       60.50       49.85     25.36 o 
  -5  14   5       67.16       77.55     33.95 o 
  -4  14   5      841.40      761.31     38.40 o 
  -3  14   5       13.56        2.40     16.81 o 
  -2  14   5      400.00      377.26     51.88 o 
  -1  14   5      501.29      489.68    105.16 o 
   0  14   5     1121.27     1013.98     44.95 o 
   1  14   5     1096.24     1019.02     36.51 o 
   2  14   5      613.91      580.95     73.30 o 
   3  14   5      292.33      336.88     27.99 o 
   4  14   5      554.26      508.21     29.80 o 
   5  14   5      427.41      465.25     31.91 o 
   6  14   5       30.08       16.60     15.72 o 
   7  14   5       59.69       91.35     21.69 o 
   8  14   5      983.83      914.16     40.06 o 
   9  14   5      285.51      256.31     37.08 o 
  10  14   5      486.25      471.38     40.48 o 
  11  14   5       27.75       -8.72     34.39 o 
  12  14   5       78.22       37.50     27.16 o 
  13  14   5      203.30      241.56     56.85 o 
  14  14   5      240.45      296.20     63.79 o 
  15  14   5      158.48      170.29     56.02 o 
 -16  15   5      158.25       98.18     52.42 o 
 -15  15   5        1.49      -26.07     41.60 o 
 -14  15   5      310.79      206.34     54.91 o 
 -13  15   5      120.53      126.47     46.32 o 
 -12  15   5       68.65      119.53     46.87 o 
 -11  15   5      381.40      457.06     65.73 o 
 -10  15   5      245.53      261.81     51.03 o 
  -9  15   5       15.61        4.16     30.78 o 
  -8  15   5       94.36       65.73     36.61 o 
  -7  15   5        4.99       -2.22     31.34 o 
  -6  15   5      458.12      459.00     52.42 o 
  -5  15   5      265.18      275.26     33.65 o 
  -4  15   5       63.54       56.59     20.50 o 
  -3  15   5      828.91      848.19     41.61 o 
  -2  15   5        3.00       -6.09     18.34 o 
  -1  15   5        5.51        9.40     18.62 o 
   0  15   5      884.33      799.26     40.72 o 
   1  15   5      171.53      163.95     22.76 o 
   2  15   5       63.62       61.60     18.86 o 
   3  15   5      517.46      459.61     32.27 o 
   4  15   5       45.24       47.15     19.84 o 
   5  15   5      916.03      847.12     39.76 o 
   6  15   5       12.16       -4.05     18.42 o 
   7  15   5      133.00      123.82     24.28 o 
   8  15   5      123.58      104.26     23.74 o 
   9  15   5      176.32      212.41     35.47 o 
  10  15   5       33.25       24.63     26.57 o 
  11  15   5       54.48       19.20     26.90 o 
  12  15   5        0.83       -6.93     27.26 o 
  13  15   5      315.32      300.91     64.90 o 
  14  15   5      257.81      208.84     57.13 o 
 -10  16   5      884.64     1045.85     79.04 o 
  -9  16   5        0.57      -18.03     32.45 o 
  -8  16   5       13.04       -2.22     31.89 o 
  -7  16   5       34.63       -7.77     31.34 o 
  -6  16   5       11.41        3.05     32.45 o 
  -5  16   5       25.94       22.41     22.35 o 
  -4  16   5      157.48      201.72     31.62 o 
  -3  16   5      545.33      523.48     51.45 o 
  -2  16   5     1035.85      982.66     51.28 o 
  -1  16   5       20.26       -4.73     21.37 o 
   0  16   5       94.05      132.27     29.52 o 
   1  16   5       96.79       77.97     21.84 o 
   2  16   5      131.59      107.11     22.62 o 
   3  16   5        4.18       -4.66     18.13 o 
   4  16   5      243.17      263.47     29.19 o 
   5  16   5        1.57      -10.21     19.07 o 
   6  16   5      724.92      710.74     41.03 o 
   7  16   5      390.02      408.04     36.35 o 
   8  16   5      109.65       87.54     31.45 o 
   9  16   5      471.47      508.20     46.97 o 
  10  16   5      211.41      213.90     39.92 o 
  11  16   5      176.98      181.41     37.27 o 
  12  16   5      567.76      558.76     58.66 o 
 -10  17   5       71.05       21.63     40.49 o 
  -9  17   5      100.86       91.25     41.05 o 
  -8  17   5       27.08       16.64     38.55 o 
  -7  17   5        0.96       -1.11     32.17 o 
  -6  17   5      621.92      622.91     64.90 o 
  -5  17   5        8.51        8.47     23.60 o 
  -4  17   5        1.62       -6.05     22.46 o 
  -3  17   5      562.47      544.68     43.91 o 
  -2  17   5        3.56      -13.23     21.47 o 
  -1  17   5      784.40      719.74     47.61 o 
   0  17   5       15.61      -10.01     21.83 o 
   1  17   5        5.02        6.52     19.48 o 
   2  17   5      101.58       89.19     23.72 o 
   3  17   5       15.08       29.19     20.48 o 
   4  17   5      134.60      109.48     25.56 o 
   5  17   5      162.90      174.69     28.62 o 
   6  17   5        5.14        7.40     20.86 o 
   7  17   5      366.82      385.03     37.32 o 
   8  17   5        0.15      -26.25     26.25 o 
   9  17   5      734.31      749.98     52.74 o 
  10  17   5        2.26       14.84     29.81 o 
  11  17   5      410.16      415.15     50.38 o 
 -10  18   5        4.52      -16.92     41.32 o 
  -9  18   5        3.43      -36.61     36.61 o 
  -8  18   5      399.52      501.71     71.55 o 
  -7  18   5       80.60       53.80     42.43 o 
  -6  18   5        5.00       21.36     41.88 o 
  -5  18   5      479.24      501.43     68.23 o 
  -4  18   5      462.47      556.98     47.72 o 
  -3  18   5      339.77      396.25     55.88 o 
  -2  18   5      140.57      165.47     34.17 o 
  -1  18   5      125.34      147.08     33.95 o 
   0  18   5      289.21      267.74     39.20 o 
   1  18   5       12.17      -11.57     24.58 o 
   2  18   5      148.89      130.96     31.30 o 
   3  18   5       81.15      102.63     26.27 o 
   4  18   5      218.98      247.86     33.97 o 
   5  18   5       19.09        2.35     21.65 o 
   6  18   5      234.65      299.39     34.84 o 
   7  18   5       60.98       65.81     27.33 o 
   8  18   5        0.19        2.13     31.72 o 
   9  18   5       92.72       48.96     34.07 o 
  -8  19   5        3.70      -22.46     41.60 o 
  -7  19   5      312.70      325.04     66.01 o 
  -6  19   5       12.37       26.07     42.43 o 
  -5  19   5       72.31       56.85     43.27 o 
  -4  19   5      100.62      140.10     34.28 o 
  -3  19   5       17.94       45.07     29.31 o 
  -2  19   5       94.85       77.99     42.16 o 
  -1  19   5      227.19      277.07     62.68 o 
   0  19   5       21.45        9.54     27.26 o 
   1  19   5     1114.47     1117.46     88.33 o 
   2  19   5        0.46       -0.22     26.83 o 
   3  19   5       12.31        4.84     23.49 o 
   4  19   5        1.78       -7.70     32.05 o 
   5  19   5      145.23      180.61     31.33 o 
   6  19   5       27.69       20.36     25.83 o 
  -4  20   5       60.32       67.12     46.87 o 
  -3  20   5        6.07       -7.34     29.73 o 
  -2  20   5       43.70       24.97     30.04 o 
  -1  20   5       16.51        7.22     28.55 o 
   0  20   5      156.78      232.42     41.11 o 
   1  20   5       10.48      -27.52     27.52 o 
   2  20   5      681.79      704.72     73.50 o 
 -16   0   6      434.89      430.98     58.99 o 
 -14   0   6      480.80      372.79     51.42 o 
 -12   0   6       57.01       48.24     20.82 o 
 -10   0   6      191.19      194.50     25.91 o 
  -8   0   6      429.56      419.50     25.89 o 
  -6   0   6     4219.89     3784.93    135.37 o 
  -4   0   6    25719.52    27942.28    803.18 o 
  -2   0   6       11.36       14.77      8.20 o 
   0   0   6     2354.60     2895.47     93.42 o 
   2   0   6     8762.92     9524.69    304.23 o 
   4   0   6    11824.25    12525.01    500.41 o 
   6   0   6     4679.15     4777.58    169.28 o 
   8   0   6      347.25      318.73     32.60 o 
  10   0   6     5873.81     6650.52    379.06 o 
  12   0   6     6309.04     6757.42    264.31 o 
  14   0   6      466.20      569.66     89.58 o 
 -17   1   6      666.83      672.40     51.12 o 
 -16   1   6      791.28      784.41     46.21 o 
 -15   1   6        8.78       -4.84     20.86 o 
 -14   1   6      384.37      360.15     35.67 o 
 -13   1   6       25.43        4.60     16.29 o 
 -12   1   6     2367.70     2091.13     49.60 o 
 -11   1   6       59.52       20.63     12.57 o 
 -10   1   6      614.18      542.59     22.28 o 
  -9   1   6        2.64       11.01      9.92 o 
  -8   1   6     2205.07     2008.28     61.68 o 
  -7   1   6     3020.56     3213.60     84.90 o 
  -6   1   6     3839.40     3692.33     42.89 o 
  -5   1   6     1663.95     1600.01     52.95 o 
  -4   1   6      358.39      284.80     15.52 o 
  -3   1   6       13.58       23.99      6.57 o 
  -2   1   6        3.63        2.66      5.37 o 
  -1   1   6       67.79       78.59      7.80 o 
   0   1   6      775.34     1015.63     29.44 o 
   1   1   6      514.14      530.34     16.55 o 
   2   1   6     4016.08     4485.53    112.22 o 
   3   1   6     8083.09     8659.34    215.90 o 
   4   1   6     2679.53     2746.21    129.24 o 
   5   1   6     2031.96     2038.39     63.33 o 
   6   1   6      497.25      523.49     19.84 o 
   7   1   6     1252.30     1330.18     22.37 o 
   8   1   6      713.01      685.69     32.72 o 
   9   1   6      554.97      563.58     25.15 o 
  10   1   6      514.17      645.01     19.47 o 
  11   1   6     3015.82     3109.06     58.64 o 
  12   1   6       94.07       75.84     22.87 o 
  13   1   6      672.04      776.18     89.30 o 
  14   1   6      238.44      248.11     63.79 o 
  15   1   6       91.50       45.21     55.75 o 
 -17   2   6      132.91      101.56     34.03 o 
 -16   2   6       46.63       23.39     25.04 o 
 -15   2   6     2657.19     2546.70    101.44 o 
 -14   2   6     1790.21     1677.15     49.68 o 
 -13   2   6     3979.80     3630.28     95.95 o 
 -12   2   6     1061.87      983.64     36.48 o 
 -11   2   6       53.45       34.69     14.45 o 
 -10   2   6     5486.37     5097.19     91.44 o 
  -9   2   6      372.07      378.21     20.02 o 
  -8   2   6     2276.84     2190.44     78.76 o 
  -7   2   6    10590.74    10404.92    278.46 o 
  -6   2   6     1054.25     1035.14     23.93 o 
  -5   2   6     5498.35     5325.30    130.07 o 
  -4   2   6    12134.75    12700.45    555.81 o 
  -3   2   6      553.94      647.22     16.94 o 
  -2   2   6      280.44      327.93     18.27 o 
  -1   2   6      365.79      398.54     14.33 o 
   0   2   6     5209.51     5372.96    166.62 o 
   1   2   6     3473.47     3881.61    108.10 o 
   2   2   6     2322.93     2509.55     78.02 o 
   3   2   6     7180.75     8139.42    291.00 o 
   4   2   6     2749.99     2995.82     97.12 o 
   5   2   6     2141.72     2389.26     63.61 o 
   6   2   6     5922.17     6264.70    185.52 o 
   7   2   6      465.49      436.13     21.20 o 
   8   2   6       49.25       37.93      8.09 o 
   9   2   6     1282.14     1412.78     49.48 o 
  10   2   6     1680.89     1875.85     88.97 o 
  11   2   6      350.26      339.37     37.18 o 
  12   2   6       16.28       -7.06     22.93 o 
  13   2   6       32.73       14.97     26.36 o 
  14   2   6     2632.40     2767.02    168.90 o 
  15   2   6       13.53       25.17     39.26 o 
  16   2   6      231.61      114.82     72.11 o 
 -17   3   6       19.87       49.64     56.02 o 
 -16   3   6       72.12       71.52     28.26 o 
 -15   3   6      243.48      230.09     29.33 o 
 -14   3   6     1979.70     2018.55     54.80 o 
 -13   3   6     3252.72     3055.97     63.34 o 
 -12   3   6      351.67      324.56     29.90 o 
 -11   3   6      341.74      440.70     31.95 o 
 -10   3   6       77.72       24.40     13.91 o 
  -9   3   6      937.63      804.64     29.01 o 
  -8   3   6      883.21      790.44     23.85 o 
  -7   3   6     1822.37     1962.37     84.95 o 
  -6   3   6     2637.13     2305.71    131.17 o 
  -5   3   6      554.05      421.87     26.25 o 
  -4   3   6      224.23      122.35     14.25 o 
  -3   3   6    15456.33    15515.65    538.75 o 
  -2   3   6      630.63      753.22     37.18 o 
  -1   3   6      356.94      307.93     14.74 o 
   0   3   6     1084.47     1260.20     65.53 o 
   1   3   6      339.11      383.16     14.90 o 
   2   3   6     1576.26     1475.03     41.03 o 
   3   3   6      121.21      120.01     17.92 o 
   4   3   6        0.55       -2.32      6.84 o 
   5   3   6     9473.79    10493.87    286.16 o 
   6   3   6     1475.26     1564.41     71.63 o 
   7   3   6     4552.81     5108.06    262.15 o 
   8   3   6     1703.54     1948.89     95.71 o 
   9   3   6       16.58       14.54      8.31 o 
  10   3   6      893.58      951.64     79.58 o 
  11   3   6      267.53      252.78     36.79 o 
  12   3   6      241.04      163.42     32.68 o 
  13   3   6     1507.93     1561.70     65.64 o 
  14   3   6      672.21      711.58     72.58 o 
  15   3   6     4093.04     4073.35    136.20 o 
 -17   4   6      329.77      227.70     73.77 o 
 -16   4   6        9.58       -9.59     21.91 o 
 -15   4   6       12.50        1.71     21.12 o 
 -14   4   6     1913.72     1837.27     53.21 o 
 -13   4   6      570.44      566.96     35.83 o 
 -12   4   6     1763.88     1609.24     56.12 o 
 -11   4   6      432.13      414.22     29.37 o 
 -10   4   6     6264.84     5900.32    210.71 o 
  -9   4   6      534.89      476.30     24.85 o 
  -8   4   6     4546.61     4335.44     91.78 o 
  -7   4   6       21.53       24.04      9.49 o 
  -6   4   6      370.16      403.56     23.24 o 
  -5   4   6      788.60      721.44     34.20 o 
  -4   4   6       33.65       11.99      7.31 o 
  -3   4   6     2432.33     2695.31    110.38 o 
  -2   4   6     4013.69     4227.18    121.83 o 
  -1   4   6      294.25      223.28     14.49 o 
   0   4   6     8159.95     8981.74    515.00 o 
   1   4   6     1187.00     1370.93     94.63 o 
   2   4   6     4999.74     4864.25    395.66 o 
   3   4   6      252.35      150.72     16.47 o 
   4   4   6     1238.23     1230.29     55.55 o 
   5   4   6       61.00       40.96      7.15 o 
   6   4   6      949.55     1080.14     40.11 o 
   7   4   6     2471.52     2433.05    136.90 o 
   8   4   6     4143.65     5097.78    536.75 o 
   9   4   6      767.44      796.23     63.09 o 
  10   4   6     7005.29     7185.03    346.37 o 
  11   4   6        0.05      -14.29     14.29 o 
  12   4   6      920.00      907.35     51.52 o 
  13   4   6      118.83       78.86     31.65 o 
  14   4   6       11.24        0.05     30.20 o 
  15   4   6      359.59      320.27    170.29 o 
 -17   5   6      107.77      119.26     64.62 o 
 -16   5   6     1577.43     1672.88     63.87 o 
 -15   5   6     1290.66     1218.58     47.44 o 
 -14   5   6      212.66      174.82     25.99 o 
 -13   5   6       17.80       -8.89     17.06 o 
 -12   5   6     1452.13     1286.91     42.32 o 
 -11   5   6     1255.47     1190.37     39.59 o 
 -10   5   6     5296.39     5138.44     82.74 o 
  -9   5   6        1.34       -5.43     12.18 o 
  -8   5   6     2671.33     2408.94     80.20 o 
  -7   5   6     1177.03     1250.22     33.73 o 
  -6   5   6      301.98      289.09     16.51 o 
  -5   5   6      184.32      183.20     22.95 o 
  -4   5   6      420.04      534.10     23.75 o 
  -3   5   6     2605.53     2848.60     80.36 o 
  -2   5   6     4430.74     4760.73    207.01 o 
  -1   5   6      199.44      192.33     20.56 o 
   0   5   6     1653.79     1525.61     78.09 o 
   1   5   6        1.82        7.58      9.51 o 
   2   5   6        9.65        1.66      5.82 o 
   3   5   6     2232.44     2356.14     56.60 o 
   4   5   6       35.18       41.01      7.27 o 
   5   5   6       51.56       71.04     11.03 o 
   6   5   6      482.33      454.44     29.64 o 
   7   5   6      290.93      342.89     20.75 o 
   8   5   6      386.83      432.68     33.29 o 
   9   5   6      186.18      186.52     15.94 o 
  10   5   6      494.01      514.74     25.52 o 
  11   5   6     1674.15     1820.07    111.13 o 
  12   5   6        3.14        4.48     26.20 o 
  13   5   6       58.83       22.72     29.60 o 
  14   5   6      622.67      689.40     61.34 o 
  15   5   6       73.65       37.16     63.79 o 
  20   5   6      435.75      608.76     79.32 o 
  21   5   6        4.04       -7.77     43.27 o 
 -16   6   6       36.47       17.46     42.60 o 
 -15   6   6      173.80      164.12     33.10 o 
 -14   6   6        3.09      -12.29     21.75 o 
 -13   6   6      849.60      806.70     37.38 o 
 -12   6   6      219.86      209.54     27.28 o 
 -11   6   6     4511.88     4126.14    115.25 o 
 -10   6   6      579.94      602.01     29.71 o 
  -9   6   6     3595.27     3501.11    107.58 o 
  -8   6   6     2448.93     2485.85    101.65 o 
  -7   6   6      292.93      304.11     32.63 o 
  -6   6   6      146.56      162.52     21.94 o 
  -5   6   6       16.18        9.86      9.91 o 
  -4   6   6      734.59      813.09     39.09 o 
  -3   6   6     5897.45     5953.70    187.62 o 
  -2   6   6      390.02      415.22     20.15 o 
  -1   6   6    11083.20    12404.15    432.13 o 
   0   6   6     3346.79     3222.30     76.26 o 
   1   6   6      925.62      986.22     45.99 o 
   2   6   6      115.89       77.30      8.40 o 
   3   6   6       11.64        6.30      6.19 o 
   4   6   6     1840.78     1757.37     55.18 o 
   5   6   6      687.39      796.08     46.88 o 
   6   6   6      824.93      877.75     49.77 o 
   7   6   6     1132.07     1195.60     46.32 o 
   8   6   6     2458.77     2552.31     85.66 o 
   9   6   6     1041.70     1136.69     51.49 o 
  10   6   6      376.09      412.27     34.46 o 
  11   6   6        0.08        1.90     13.05 o 
  12   6   6       94.59       72.31     21.45 o 
  13   6   6      435.59      445.83     36.71 o 
  14   6   6        7.09       -2.42     22.65 o 
  15   6   6      477.18      483.96     53.53 o 
  16   6   6      285.79      369.14     56.02 o 
  17   6   6       64.70       69.89     39.38 o 
  18   6   6      240.84      316.72     59.07 o 
  19   6   6      160.18      182.21     53.25 o 
  20   6   6       15.51       -8.32     39.38 o 
 -15   7   6        0.84      -25.12     25.12 o 
 -14   7   6       29.11       17.85     25.51 o 
 -13   7   6      135.54      114.70     27.67 o 
 -12   7   6      423.76      424.08     37.54 o 
 -11   7   6       16.11        3.79     16.43 o 
 -10   7   6     1306.62     1277.19     72.68 o 
  -9   7   6     1496.10     1506.07     58.57 o 
  -8   7   6       46.31       40.37     10.92 o 
  -7   7   6     4724.25     4731.65    190.87 o 
  -6   7   6      379.50      406.25     25.04 o 
  -5   7   6      999.76      972.14     33.86 o 
  -4   7   6       37.74       33.91      7.83 o 
  -3   7   6       20.20       31.82      7.88 o 
  -2   7   6     2541.21     2545.36    132.52 o 
  -1   7   6    11338.83    11628.27    453.52 o 
   0   7   6      867.58      853.33     19.67 o 
   1   7   6    13538.04    14027.44    415.17 o 
   2   7   6        6.83       -3.24      5.99 o 
   3   7   6      306.85      303.21     13.57 o 
   4   7   6     1245.50     1217.48     49.90 o 
   5   7   6       15.89       11.34      8.34 o 
   6   7   6      158.40      122.34     13.25 o 
   7   7   6     1599.67     1592.95     84.09 o 
   8   7   6     1473.79     1559.06     65.26 o 
   9   7   6     7678.59     7965.00    511.45 o 
  10   7   6        5.37       -7.19     13.09 o 
  11   7   6     1714.39     1883.74     99.46 o 
  12   7   6      388.78      365.01     32.52 o 
  13   7   6       43.24       18.80     21.06 o 
  14   7   6       30.24       44.65     30.51 o 
  15   7   6      898.62      919.94     69.61 o 
  16   7   6       57.96       34.11     34.94 o 
  17   7   6      156.51      155.59     45.76 o 
  18   7   6        0.28      -22.74     36.05 o 
  19   7   6      540.69      572.43     65.45 o 
  20   7   6      159.23      193.31     56.30 o 
 -15   8   6      175.23      198.85     76.55 o 
 -14   8   6      860.06      960.22     51.04 o 
 -13   8   6      289.02      348.83     46.46 o 
 -12   8   6      429.46      480.40     41.18 o 
 -11   8   6      225.24      261.78     44.87 o 
 -10   8   6       30.57       25.99     20.02 o 
  -9   8   6      895.35      824.59     37.26 o 
  -8   8   6      661.65      682.58     30.90 o 
  -7   8   6       22.63       20.90      9.56 o 
  -6   8   6     2005.56     2240.56     94.56 o 
  -5   8   6      179.80      198.94     19.30 o 
  -4   8   6     1374.78     1322.72     50.33 o 
  -3   8   6     2214.36     2317.58     84.07 o 
  -2   8   6     1119.41     1123.21     36.41 o 
  -1   8   6      426.36      466.39     17.01 o 
   0   8   6     1272.25     1318.72     34.24 o 
   1   8   6        6.87       -6.85      6.85 o 
   2   8   6     1699.74     1984.24     93.87 o 
   3   8   6      132.01      106.11     13.73 o 
   4   8   6     1255.73     1102.36     26.12 o 
   5   8   6       29.14       12.04      8.82 o 
   6   8   6     3207.39     3096.21    129.78 o 
   7   8   6      344.97      325.59     19.08 o 
   8   8   6      673.43      665.89     24.06 o 
   9   8   6      623.32      595.59     24.51 o 
  10   8   6      448.46      436.41     26.75 o 
  11   8   6        3.65       -6.41     13.32 o 
  12   8   6      457.60      501.37     31.43 o 
  13   8   6       45.24        9.15     26.90 o 
  14   8   6     2164.26     2154.66    100.12 o 
  15   8   6        2.67      -13.04     29.68 o 
  16   8   6      579.31      576.31     62.12 o 
  17   8   6       92.86       94.02     44.10 o 
  18   8   6        3.51       18.86     39.94 o 
  19   8   6       43.12       50.48     42.43 o 
 -21   9   6       89.25      137.56     53.53 o 
 -20   9   6      129.37      126.19     50.48 o 
 -14   9   6      562.95      684.33     44.07 o 
 -13   9   6      856.48      924.90     38.48 o 
 -12   9   6      992.24     1083.64     59.81 o 
 -11   9   6      138.45      146.99     23.94 o 
 -10   9   6     1201.60     1226.04     47.45 o 
  -9   9   6     1209.34     1219.93     72.55 o 
  -8   9   6      481.49      535.58     44.48 o 
  -7   9   6       10.03        2.32     10.52 o 
  -6   9   6      797.73      906.16     47.95 o 
  -5   9   6     3094.72     3265.49    109.30 o 
  -4   9   6     1825.00     1691.05     35.07 o 
  -3   9   6       25.02       20.03     10.15 o 
  -2   9   6     1794.57     1680.39     35.68 o 
  -1   9   6     2255.63     2273.70     47.28 o 
   0   9   6      167.82      138.58     12.99 o 
   1   9   6     1632.13     1724.65     36.36 o 
   2   9   6        1.58       -8.05      8.05 o 
   3   9   6       60.67       30.89      9.96 o 
   4   9   6     3055.90     2948.23     47.50 o 
   5   9   6     3539.27     3325.28     94.60 o 
   6   9   6     1894.97     1812.71     37.25 o 
   7   9   6        1.58       -8.67      9.83 o 
   8   9   6      260.83      255.08     22.47 o 
   9   9   6      911.34      904.60     31.17 o 
  10   9   6      944.56      925.40     34.37 o 
  11   9   6      597.33      627.29     32.32 o 
  12   9   6      517.45      643.13     63.37 o 
  13   9   6      114.00       89.03     37.72 o 
  14   9   6      469.93      467.04     57.96 o 
  15   9   6      880.42      915.22     75.16 o 
  16   9   6       72.08       84.03     42.71 o 
  17   9   6        3.83        0.55     38.55 o 
  18   9   6      511.99      616.25     79.87 o 
  19   9   6      221.26      306.18     61.57 o 
 -20  10   6       10.08        8.87     44.93 o 
 -19  10   6      314.77      385.50     67.95 o 
 -18  10   6        0.20      -19.69     41.60 o 
 -17  10   6      766.00      830.08     73.77 o 
 -16  10   6      271.98      272.35     54.91 o 
 -15  10   6      188.94      248.50     51.03 o 
 -14  10   6       40.63       55.75     34.39 o 
 -13  10   6       67.18       68.57     26.02 o 
 -12  10   6       29.42       25.77     21.60 o 
 -11  10   6     1174.80     1268.00     66.29 o 
 -10  10   6       61.70       39.33     19.41 o 
  -9  10   6      752.70      783.63     29.20 o 
  -8  10   6      238.60      224.33     46.07 o 
  -7  10   6      113.92       84.20     15.73 o 
  -6  10   6     1918.90     2123.05    106.68 o 
  -5  10   6       53.11       43.04     12.74 o 
  -4  10   6      533.44      556.48     23.26 o 
  -3  10   6     3698.69     3582.27    100.77 o 
  -2  10   6       79.52       69.81     11.29 o 
  -1  10   6      514.86      524.23     20.23 o 
   0  10   6        4.76       -8.67      8.67 o 
   1  10   6      700.69      629.17     22.37 o 
   2  10   6      932.51      877.68     25.17 o 
   3  10   6        7.26       -4.88      9.19 o 
   4  10   6      808.02      785.88     24.90 o 
   5  10   6     3010.34     2644.27     43.06 o 
   6  10   6      172.40      134.26     15.86 o 
   7  10   6      474.69      457.95     22.72 o 
   8  10   6       55.71       46.49     13.77 o 
   9  10   6      936.03      907.27     29.59 o 
  10  10   6      396.91      376.45     28.94 o 
  11  10   6       20.38        8.74     27.04 o 
  12  10   6      947.29     1035.98    134.79 o 
  13  10   6      737.42      735.51     67.12 o 
  14  10   6       10.83       33.00     36.33 o 
  15  10   6       59.28       21.91     37.72 o 
  16  10   6       53.07       68.50     42.43 o 
  17  10   6      504.98      540.26     75.44 o 
  18  10   6       34.08        7.49     44.37 o 
 -19  11   6      163.50      188.31     55.75 o 
 -18  11   6       24.21       55.75     42.71 o 
 -17  11   6       78.80       92.35     45.21 o 
 -16  11   6       79.66       65.45     38.83 o 
 -15  11   6      797.35      927.43     72.39 o 
 -14  11   6       73.86       72.66     38.27 o 
 -12  11   6      304.00      301.88     37.66 o 
 -11  11   6       88.15       75.13     28.64 o 
 -10  11   6      123.54      143.69     28.17 o 
  -9  11   6      151.42      105.82     19.54 o 
  -8  11   6      685.53      742.26     31.52 o 
  -7  11   6     2255.99     2354.09    182.83 o 
  -6  11   6        0.95      -10.75     16.79 o 
  -5  11   6     2125.01     2188.84     74.40 o 
  -4  11   6       17.72       24.06     12.88 o 
  -3  11   6      446.55      451.20     34.36 o 
  -2  11   6      167.15      145.86     17.12 o 
  -1  11   6       11.68        2.86     10.10 o 
   0  11   6      262.82      223.42     25.59 o 
   1  11   6     1028.17      902.38     37.85 o 
   2  11   6      580.80      550.04     43.02 o 
   3  11   6     3469.11     3142.46    103.40 o 
   4  11   6       17.95        4.52     11.58 o 
   5  11   6     1692.03     1616.86     36.12 o 
   6  11   6        6.09       -6.07     10.91 o 
   7  11   6      988.69      913.19     29.37 o 
   8  11   6      610.00      576.20     26.13 o 
   9  11   6      114.62       89.98     16.70 o 
  10  11   6      169.51      125.29     26.41 o 
  11  11   6      550.85      575.76     59.07 o 
  12  11   6      239.75      239.91     35.22 o 
  13  11   6      949.28     1037.53     78.21 o 
  14  11   6      201.52      159.75     49.37 o 
  15  11   6      785.72      857.54     78.76 o 
  16  11   6      303.47      451.23     72.39 o 
  17  11   6      323.38      498.94     77.10 o 
 -19  12   6      569.35      740.78     77.38 o 
 -18  12   6        3.34      -43.27     43.54 o 
 -17  12   6      217.00      220.21     57.69 o 
 -16  12   6      283.09      196.36     54.08 o 
 -15  12   6      178.27      130.90     44.93 o 
 -14  12   6        0.26       21.08     35.22 o 
 -13  12   6      201.67      225.20     49.64 o 
 -12  12   6       69.23       73.22     37.44 o 
 -11  12   6      130.16      133.74     36.02 o 
 -10  12   6      144.59      110.20     29.34 o 
  -9  12   6      147.27      124.55     21.50 o 
  -8  12   6     1337.21     1290.18     51.76 o 
  -7  12   6      276.11      282.13     49.83 o 
  -6  12   6      641.50      635.04     38.00 o 
  -5  12   6     1535.06     1501.52     53.84 o 
  -4  12   6      663.97      680.70     30.95 o 
  -3  12   6      188.51      158.23     22.12 o 
  -2  12   6      521.60      451.72     28.59 o 
  -1  12   6        3.99      -10.50     10.50 o 
   0  12   6     2728.71     2473.69    125.35 o 
   1  12   6       56.46       22.69     12.29 o 
   2  12   6     1271.33     1244.00     35.04 o 
   3  12   6      421.26      386.42     22.53 o 
   4  12   6      379.18      390.94     24.20 o 
   5  12   6      166.71      151.81     18.40 o 
   6  12   6      141.56      108.45     17.30 o 
   7  12   6       47.49       36.93     13.63 o 
   8  12   6      370.62      345.02     23.35 o 
   9  12   6       28.47       24.01     15.34 o 
  10  12   6      883.44      876.43     47.47 o 
  11  12   6       47.42       50.55     26.55 o 
  12  12   6      100.73       81.32     27.74 o 
  13  12   6       77.19       91.25     43.27 o 
  14  12   6      839.83      897.75     77.38 o 
  15  12   6        3.78      -27.18     39.11 o 
  16  12   6       64.10       28.84     43.82 o 
  17  12   6        1.73      -18.58     46.04 o 
 -18  13   6      231.46      257.93     60.18 o 
 -17  13   6      133.88      122.58     50.75 o 
 -16  13   6      370.90      364.98     62.12 o 
 -15  13   6       78.27       79.32     46.59 o 
 -14  13   6      933.32     1080.52     78.49 o 
 -13  13   6     1449.48     1777.20     95.41 o 
 -12  13   6      232.23      196.63     48.81 o 
 -11  13   6      432.55      495.89     56.30 o 
  -9  13   6     1647.54     1659.30     69.46 o 
  -8  13   6      983.17     1023.82     84.62 o 
  -7  13   6      165.61      168.11     28.79 o 
  -6  13   6     2378.19     2160.91     66.91 o 
  -5  13   6     1668.76     1749.62     47.17 o 
  -4  13   6      357.81      361.57     48.94 o 
  -3  13   6     3013.38     3065.75     99.62 o 
  -2  13   6       44.91       31.68     18.32 o 
  -1  13   6      288.35      291.01     24.68 o 
   0  13   6      404.41      382.87     25.98 o 
   1  13   6     2376.33     2191.58     69.17 o 
   2  13   6     2169.11     2048.18    104.39 o 
   3  13   6      675.39      613.50     42.74 o 
   4  13   6      483.60      441.28     25.46 o 
   5  13   6     2097.22     1981.39     79.51 o 
   6  13   6      286.36      268.41     23.27 o 
   7  13   6       63.74       54.07     17.67 o 
   8  13   6       10.23        5.84     16.37 o 
   9  13   6      681.01      611.03     41.57 o 
  10  13   6        7.82        8.04     21.53 o 
  11  13   6       38.07       22.29     24.50 o 
  12  13   6       89.31       58.34     28.58 o 
  13  13   6      268.30      261.81     57.96 o 
  14  13   6        3.53       -9.43     38.27 o 
  15  13   6      312.75      484.79     71.55 o 
  16  13   6       92.15      116.21     53.80 o 
 -17  14   6       63.28       56.85     50.75 o 
 -16  14   6       26.39       30.23     43.54 o 
 -15  14   6      103.27      128.41     48.53 o 
 -14  14   6      149.13      119.53     48.81 o 
  -9  14   6       58.72       18.58     30.51 o 
  -7  14   6       41.44       20.46     24.32 o 
  -6  14   6        5.18        3.07     24.11 o 
  -5  14   6       27.69       20.02     18.01 o 
  -4  14   6     3370.38     3427.41    129.56 o 
  -3  14   6      177.24      169.87     26.49 o 
  -2  14   6     1743.84     1594.63     90.49 o 
  -1  14   6      412.52      425.30     41.80 o 
   0  14   6      171.58      153.59     21.07 o 
   1  14   6       85.86       78.85     18.12 o 
   2  14   6       19.85       16.58     15.09 o 
   3  14   6       30.53       13.33     15.55 o 
   4  14   6      882.37      869.69     53.89 o 
   5  14   6       88.86       60.89     18.32 o 
   6  14   6     3578.86     3340.17     85.47 o 
   7  14   6       28.81       27.90     18.73 o 
   8  14   6      352.54      406.86     33.78 o 
   9  14   6       41.66       22.51     24.02 o 
  10  14   6       14.56       16.11     23.47 o 
  11  14   6        2.37      -23.24     23.24 o 
  12  14   6      157.11      192.54     75.85 o 
  13  14   6        0.86        3.05     36.61 o 
  14  14   6      550.72      577.98     68.23 o 
  15  14   6      102.32      169.46     56.02 o 
  -9  15   6      701.97      809.56     69.06 o 
  -8  15   6      101.64       70.72     38.27 o 
  -7  15   6       26.25       17.47     31.62 o 
  -6  15   6      522.48      500.05     54.64 o 
  -5  15   6       27.60        6.93     20.20 o 
  -4  15   6       30.09       20.85     21.08 o 
  -3  15   6     1002.04      908.42     59.52 o 
  -2  15   6       76.34       55.59     22.39 o 
  -1  15   6     1575.95     1464.72     70.88 o 
   0  15   6      186.47      186.89     25.12 o 
   1  15   6      424.86      442.18     31.88 o 
   2  15   6      328.17      331.72     40.26 o 
   3  15   6       89.70       78.62     21.29 o 
   4  15   6       16.77        0.38     17.00 o 
   5  15   6      392.23      403.37     32.60 o 
   6  15   6        7.34        7.39     18.98 o 
   7  15   6      886.24      887.78     41.18 o 
   8  15   6       11.34        1.83     19.39 o 
   9  15   6      999.80      939.91     54.22 o 
  10  15   6       15.37       -7.02     24.82 o 
  11  15   6      475.82      520.46     47.82 o 
  12  15   6       45.55       24.83     31.71 o 
  13  15   6       52.01       35.22     43.54 o 
  -9  16   6      302.93      259.04     54.64 o 
  -8  16   6       12.79       14.14     33.56 o 
  -7  16   6     1059.73     1030.60     76.55 o 
  -6  16   6       87.42       58.80     34.94 o 
  -5  16   6       55.10       66.63     26.00 o 
  -4  16   6       90.16       55.01     25.19 o 
  -3  16   6       33.18       23.72     22.26 o 
  -2  16   6      398.36      468.44     44.68 o 
  -1  16   6       56.00       34.83     23.24 o 
   0  16   6       67.70       49.09     25.10 o 
   1  16   6     1232.30     1178.94     45.49 o 
   2  16   6       47.75       21.77     18.19 o 
   3  16   6       93.63       85.55     22.64 o 
   4  16   6       86.42       43.20     21.33 o 
   5  16   6      203.10      202.30     28.25 o 
   6  16   6        1.20      -10.64     19.67 o 
   7  16   6        5.69        2.36     20.11 o 
   8  16   6       16.41       14.30     21.37 o 
   9  16   6      151.56      134.81     33.87 o 
  10  16   6        8.45       24.93     29.06 o 
  11  16   6      208.00      262.42     55.47 o 
  12  16   6       48.61       69.59     33.82 o 
  -9  17   6      409.29      516.41     71.55 o 
  -8  17   6      159.29      107.61     43.54 o 
  -7  17   6       37.81       49.37     37.72 o 
  -6  17   6      133.91       95.13     41.88 o 
  -5  17   6        8.10      -32.45     32.45 o 
  -4  17   6      182.50      216.82     42.02 o 
  -3  17   6      150.38      140.39     32.01 o 
  -2  17   6      469.39      521.60     44.58 o 
  -1  17   6       77.63       85.82     28.71 o 
   0  17   6      251.51      295.12     39.67 o 
   1  17   6      792.39      766.83     60.46 o 
   2  17   6      191.85      232.05     30.74 o 
   3  17   6        4.16       -1.03     19.92 o 
   4  17   6      330.50      369.45     35.41 o 
   5  17   6       16.48       -4.00     21.63 o 
   6  17   6        1.23      -14.76     20.90 o 
   7  17   6       49.39       33.33     23.07 o 
   8  17   6      766.86      739.82     53.14 o 
   9  17   6      352.21      393.96     48.11 o 
  10  17   6      243.32      252.18     43.28 o 
  11  17   6      159.43      150.60     52.42 o 
  -9  18   6       66.63       27.46     42.16 o 
  -8  18   6      666.78      930.48     80.15 o 
  -7  18   6      153.85      132.01     48.81 o 
  -6  18   6        6.66       -4.71     35.50 o 
  -5  18   6       11.51       28.01     39.66 o 
  -4  18   6       29.51       27.93     26.99 o 
  -3  18   6      125.63      131.27     32.88 o 
  -2  18   6      112.75      113.90     32.49 o 
  -1  18   6      528.51      541.28     48.13 o 
   0  18   6      759.12      795.14     51.48 o 
   1  18   6       19.34       11.78     24.56 o 
   2  18   6      474.30      571.13     42.71 o 
   3  18   6      161.45      171.38     28.98 o 
   4  18   6       24.52       13.38     22.21 o 
   5  18   6       11.65       35.04     23.35 o 
   6  18   6       89.01       90.85     31.48 o 
   7  18   6       91.05       78.88     27.59 o 
   8  18   6      200.19      223.08     43.94 o 
  -8  19   6        4.35      -39.94     39.94 o 
  -7  19   6       15.18      -12.76     40.21 o 
  -6  19   6      217.11      145.88     50.48 o 
  -5  19   6      400.84      516.69     74.33 o 
  -4  19   6       31.34        6.14     29.65 o 
  -3  19   6      209.21      200.08     38.71 o 
  -2  19   6      106.26      103.56     31.85 o 
  -1  19   6        1.60        5.93     26.10 o 
   0  19   6        1.01      -14.16     40.08 o 
   1  19   6      341.37      373.24     73.36 o 
   2  19   6        6.39        0.33     28.25 o 
   3  19   6      519.59      589.66     54.81 o 
   4  19   6       12.32        7.12     23.34 o 
   5  19   6      421.33      520.83     44.34 o 
   6  19   6      106.56      136.17     47.15 o 
   7  19   6       88.87      121.75     47.15 o 
  -3  20   6      180.28      241.56     59.91 o 
  -2  20   6        8.51        9.71     44.37 o 
  -1  20   6       41.44       11.93     42.99 o 
   0  20   6      147.23      167.24     60.18 o 
 -17   0   7      243.53       92.24     44.51 o 
 -15   0   7     4637.72     4742.65    136.73 o 
 -13   0   7    11221.61    10999.88    460.80 o 
 -11   0   7       18.47       17.70     17.87 o 
  -9   0   7     1642.09     1526.97     47.75 o 
  -7   0   7    16890.42    16932.16    454.51 o 
  -5   0   7    26656.66    25931.33    519.42 o 
  -3   0   7    12106.98    12576.21   1047.70 o 
  -1   0   7       14.91       -2.98      7.74 o 
   1   0   7     2011.30     2223.24    103.83 o 
   3   0   7    20378.98    21157.90   1429.74 o 
   5   0   7     3285.65     3550.25    181.22 o 
   7   0   7      724.80      679.20     49.60 o 
   9   0   7        7.18      -10.81     10.81 o 
  11   0   7       19.44        4.30     13.77 o 
 -17   1   7      144.35       52.59     28.03 o 
 -16   1   7     1940.44     1909.60     91.74 o 
 -15   1   7      933.87      875.76     44.91 o 
 -14   1   7     5876.84     5662.42    182.79 o 
 -13   1   7      751.61      695.28     32.74 o 
 -12   1   7      144.37      160.03     22.01 o 
 -11   1   7       82.74       75.71     14.39 o 
 -10   1   7     1897.04     1768.92     37.76 o 
  -9   1   7     3488.95     3103.86     81.90 o 
  -8   1   7     1888.98     1700.23     35.41 o 
  -7   1   7      566.20      509.35     19.62 o 
  -6   1   7    14040.87    14287.42    408.96 o 
  -5   1   7     7381.12     6847.24    215.63 o 
  -4   1   7     2132.29     2083.63     34.69 o 
  -3   1   7     3559.99     3872.63    201.30 o 
  -2   1   7     3112.89     3568.59    131.25 o 
  -1   1   7      273.48      335.03     15.15 o 
   0   1   7      538.58      530.13     15.77 o 
   1   1   7      840.11      818.82     24.31 o 
   2   1   7     3332.21     3529.51    136.97 o 
   3   1   7     2460.62     2505.26     87.12 o 
   4   1   7     1176.40     1173.27     37.72 o 
   5   1   7     3445.02     3801.03    124.13 o 
   6   1   7       45.52       24.30      8.32 o 
   7   1   7     2504.18     2616.68    101.44 o 
   8   1   7       47.85       40.34      8.77 o 
   9   1   7     2989.85     3191.78    113.63 o 
  10   1   7       73.36       37.50     10.10 o 
  11   1   7     1841.31     2006.40    133.82 o 
  12   1   7       43.83       27.09     25.13 o 
  13   1   7      992.63     1027.75     65.85 o 
  14   1   7       67.77       72.94     52.69 o 
 -17   2   7        5.93       -9.98     50.20 o 
 -16   2   7       28.01        7.99     24.36 o 
 -15   2   7        2.56       12.07     22.76 o 
 -14   2   7      539.09      526.15     36.45 o 
 -13   2   7        2.93       -1.68     16.13 o 
 -12   2   7      647.12      596.46     29.86 o 
 -11   2   7     1130.52     1030.05     35.49 o 
 -10   2   7      192.75      168.77     18.67 o 
  -9   2   7      250.89      239.46     20.48 o 
  -8   2   7      317.77      317.74     19.07 o 
  -7   2   7     1294.07     1284.36     38.51 o 
  -6   2   7     5652.42     5555.45    190.93 o 
  -5   2   7     2393.85     2421.75     70.43 o 
  -4   2   7     1599.58     1374.08     54.26 o 
  -3   2   7     4149.31     4368.10    158.20 o 
  -2   2   7      779.77      756.20     17.93 o 
  -1   2   7      218.63      295.05     12.10 o 
   0   2   7     2326.97     2574.38     48.52 o 
   1   2   7     1147.47     1163.79     47.04 o 
   2   2   7    12193.92    13387.99    359.73 o 
   3   2   7       29.53       15.54      7.43 o 
   4   2   7    11740.98    12109.72    399.49 o 
   5   2   7     4211.14     4488.63    114.45 o 
   6   2   7     1127.18     1283.26     48.60 o 
   7   2   7       38.53        9.54      7.27 o 
   8   2   7      117.82      104.87     12.34 o 
   9   2   7     1271.56     1216.41     37.04 o 
  10   2   7     4722.77     5300.84    218.91 o 
  11   2   7        0.19       -0.95     13.97 o 
  12   2   7     3456.75     3494.69     89.68 o 
  13   2   7      454.34      470.74     53.30 o 
  14   2   7       70.98        9.53     36.67 o 
  15   2   7       59.60       77.17     44.10 o 
 -17   3   7      145.66       76.27     58.24 o 
 -16   3   7     1166.05     1143.33     52.95 o 
 -15   3   7      862.04      829.68     39.79 o 
 -14   3   7     1252.86     1250.99     44.55 o 
 -13   3   7      242.76      242.61     26.99 o 
 -12   3   7     1367.36     1255.15     44.62 o 
 -11   3   7     1605.54     1456.05     41.92 o 
 -10   3   7     1377.66     1343.15     38.84 o 
  -9   3   7     1254.80     1128.76     34.09 o 
  -8   3   7     3321.63     3212.62    119.26 o 
  -7   3   7      233.75      263.38     23.03 o 
  -6   3   7      815.62      712.57     25.80 o 
  -5   3   7        4.26        4.59      7.69 o 
  -4   3   7     2077.56     1969.67     75.47 o 
  -3   3   7       10.46        0.80      6.69 o 
  -2   3   7     4157.61     4501.16    266.36 o 
  -1   3   7     2546.20     2856.40    119.03 o 
   0   3   7     2435.67     2318.16    121.82 o 
   1   3   7     5668.67     5570.69    206.89 o 
   2   3   7      180.76      174.75     23.14 o 
   3   3   7     1352.66     1268.23     48.48 o 
   4   3   7     2551.33     2811.46     87.33 o 
   5   3   7       81.65       53.17     11.22 o 
   6   3   7       53.46       27.91      7.40 o 
   7   3   7       42.71       19.89      9.00 o 
   8   3   7      139.68       84.19     11.44 o 
   9   3   7     3020.62     3111.54    159.00 o 
  10   3   7       28.27       13.13      9.59 o 
  11   3   7     2591.39     2859.84    140.24 o 
  12   3   7       28.97        9.24     25.39 o 
  13   3   7      210.64      169.05     43.64 o 
  14   3   7      255.25      173.72     41.93 o 
  15   3   7       20.87       -7.46     41.77 o 
 -17   4   7      903.58      975.68    100.12 o 
 -16   4   7       77.21       61.30     25.33 o 
 -15   4   7      427.93      431.71     36.31 o 
 -14   4   7      475.11      496.73     36.49 o 
 -13   4   7      678.20      670.45     33.49 o 
 -12   4   7      393.03      309.89     28.15 o 
 -11   4   7     5409.74     4898.14     98.73 o 
 -10   4   7      283.47      300.46     52.15 o 
  -9   4   7     5443.61     5390.80    185.70 o 
  -8   4   7        0.97      -11.07     11.07 o 
  -7   4   7     4831.37     4904.88    139.50 o 
  -6   4   7      446.80      432.28     22.52 o 
  -5   4   7      770.08      775.55     29.75 o 
  -4   4   7      124.93       94.00     14.65 o 
  -3   4   7     2605.43     2896.42     92.59 o 
  -2   4   7     5465.01     5574.21    262.65 o 
  -1   4   7     5878.96     5552.67    181.27 o 
   0   4   7      843.47      867.62     44.97 o 
   1   4   7     5290.02     5233.06    208.14 o 
   2   4   7     1112.90     1156.15     36.64 o 
   3   4   7      103.11      101.87     10.10 o 
   4   4   7      440.13      499.78     29.15 o 
   5   4   7      125.25      163.06     19.00 o 
   6   4   7     5712.49     6092.35    214.35 o 
   7   4   7     1774.67     1893.62     70.02 o 
   8   4   7      641.85      714.25     37.90 o 
   9   4   7     3314.78     3515.10    254.75 o 
  10   4   7     1535.94     1693.19     81.26 o 
  11   4   7      591.12      605.14     65.73 o 
  12   4   7      113.16       80.94     30.58 o 
  13   4   7     1366.30     1421.45     66.27 o 
  14   4   7     1278.54     1343.22     67.58 o 
  15   4   7      143.64      179.16     77.66 o 
 -17   5   7        3.33       35.22     58.80 o 
 -16   5   7       30.39       13.76     24.00 o 
 -15   5   7      401.00      354.45     34.22 o 
 -14   5   7       17.80       19.96     20.02 o 
 -13   5   7       24.10        6.85     18.21 o 
 -12   5   7        2.42      -15.06     15.84 o 
 -11   5   7     1948.62     1774.10     47.60 o 
 -10   5   7       95.68       95.34     18.34 o 
  -9   5   7     1164.12     1187.49     48.18 o 
  -8   5   7     1625.15     1499.46     39.31 o 
  -7   5   7        4.68        3.18     11.35 o 
  -6   5   7      439.53      480.10     26.17 o 
  -5   5   7       73.13       81.58     11.53 o 
  -4   5   7     2400.35     2523.82    115.66 o 
  -3   5   7     5791.66     6015.44    207.48 o 
  -2   5   7      243.88      244.46     28.33 o 
  -1   5   7    11209.39    11433.98    369.78 o 
   0   5   7     3293.25     3469.13    132.92 o 
   1   5   7     4405.37     4451.67    127.90 o 
   2   5   7     2252.57     2035.16     90.89 o 
   3   5   7      686.95      778.64     33.86 o 
   4   5   7     1389.30     1484.83     41.67 o 
   5   5   7     3370.15     3413.97    103.19 o 
   6   5   7     1543.65     1523.90     52.66 o 
   7   5   7     5453.32     5584.51    191.89 o 
   8   5   7     1472.92     1624.15     96.10 o 
   9   5   7     3718.61     4044.81    195.34 o 
  10   5   7     2383.43     2466.62    129.11 o 
  11   5   7       10.77        4.05     12.70 o 
  12   5   7      864.12      849.21     39.16 o 
  13   5   7     1079.48     1069.94     44.77 o 
  14   5   7      948.63      998.59     45.70 o 
  15   5   7     2686.40     2755.94    109.27 o 
  16   5   7        1.36        9.15     30.51 o 
  17   5   7      545.00      648.70     64.07 o 
  18   5   7      163.68      148.38     47.43 o 
  19   5   7      174.35      297.03     62.68 o 
  20   5   7        3.77      -33.84     40.21 o 
 -16   6   7       42.99       27.80     40.69 o 
 -15   6   7      134.46      144.73     31.73 o 
 -14   6   7      385.08      339.16     33.96 o 
 -13   6   7      255.23      282.09     37.80 o 
 -12   6   7      598.97      541.15     33.37 o 
 -11   6   7     1905.28     1813.69     51.88 o 
 -10   6   7      650.20      675.88     31.89 o 
  -9   6   7     1825.44     1744.45     95.07 o 
  -8   6   7      704.47      712.11     28.99 o 
  -7   6   7     1033.56      965.54     37.39 o 
  -6   6   7      130.17      129.64     14.30 o 
  -5   6   7      547.46      556.34     24.99 o 
  -4   6   7      936.76      960.35     32.56 o 
  -3   6   7     1379.34     1410.63     34.79 o 
  -2   6   7     2479.90     2442.16     81.87 o 
  -1   6   7      696.42      717.81     29.88 o 
   0   6   7     4745.32     4582.75    152.82 o 
   1   6   7      278.95      275.73     13.41 o 
   2   6   7      158.38      153.89     16.08 o 
   3   6   7      200.08      190.82     16.63 o 
   4   6   7      836.88      911.95     42.41 o 
   5   6   7      274.07      268.36     14.72 o 
   6   6   7     4832.85     4884.68    239.74 o 
   7   6   7       39.70       38.99     10.25 o 
   8   6   7     1942.95     1898.81     80.52 o 
   9   6   7      144.03      139.72     15.40 o 
  10   6   7     2212.10     2345.13    116.91 o 
  11   6   7     1132.55     1171.70     42.54 o 
  12   6   7      324.71      307.46     37.62 o 
  13   6   7      144.58      117.63     26.22 o 
  14   6   7     1542.86     1492.65     81.54 o 
  15   6   7     1277.03     1370.62     81.26 o 
  16   6   7      618.07      724.14     65.73 o 
  17   6   7       31.43       25.24     38.00 o 
  18   6   7      266.16      355.55     59.63 o 
  19   6   7      545.54      672.27     69.89 o 
  20   6   7      149.50      164.19     54.64 o 
 -15   7   7       22.02       14.98     28.23 o 
 -14   7   7       12.41       -0.04     24.56 o 
 -13   7   7     1141.82     1160.94     50.73 o 
 -12   7   7     1978.07     2004.65     57.79 o 
 -11   7   7      348.26      375.66     31.66 o 
 -10   7   7     4592.08     4413.13    167.54 o 
  -9   7   7      990.84      974.90     37.66 o 
  -8   7   7     1164.55     1077.87     38.40 o 
  -7   7   7     1034.23     1099.21     51.07 o 
  -6   7   7      339.90      363.35     24.58 o 
  -5   7   7      854.42      821.02     39.75 o 
  -4   7   7     1752.46     1824.99     82.27 o 
  -3   7   7     3081.68     3313.34    163.31 o 
  -2   7   7    14748.56    15605.31    411.30 o 
  -1   7   7      247.28      272.12     14.88 o 
   0   7   7     3980.62     4198.37    134.72 o 
   1   7   7     2493.49     2481.40    107.40 o 
   2   7   7      370.51      372.21     20.09 o 
   3   7   7      244.35      228.56     16.82 o 
   4   7   7        2.91        1.15      7.48 o 
   5   7   7     2403.07     2166.34     77.64 o 
   6   7   7     1660.36     1563.48     53.10 o 
   7   7   7     1074.52     1020.16     32.39 o 
   8   7   7       71.81       92.74     13.28 o 
   9   7   7        0.66       -0.95     10.84 o 
  10   7   7      324.57      358.88     25.60 o 
  11   7   7      196.45      237.53     32.19 o 
  12   7   7      139.13      135.49     26.17 o 
  13   7   7       66.83       57.13     31.89 o 
  14   7   7       63.79       40.77     33.84 o 
  15   7   7      340.33      373.02     56.58 o 
  16   7   7       58.99       57.13     39.38 o 
  17   7   7      264.36      267.36     55.19 o 
  18   7   7      108.55       74.33     43.54 o 
  19   7   7        8.29       -0.83     40.77 o 
  20   7   7      119.86      127.30     51.31 o 
 -15   8   7       73.65       66.01     61.01 o 
 -14   8   7      708.97      754.15     47.93 o 
 -13   8   7      516.30      545.09     45.72 o 
 -12   8   7      612.89      678.48     49.56 o 
 -11   8   7     2477.86     2487.88     67.26 o 
 -10   8   7     1175.68     1087.30     51.44 o 
  -9   8   7     1279.86     1371.33     64.70 o 
  -8   8   7     3802.07     4202.70    306.34 o 
  -7   8   7     1382.33     1515.39     69.39 o 
  -6   8   7      622.25      590.47     30.95 o 
  -5   8   7       98.44       78.38     16.16 o 
  -4   8   7     1232.17     1159.58     38.08 o 
  -3   8   7     6596.52     6810.12    393.96 o 
  -2   8   7      125.02      117.22     16.09 o 
  -1   8   7     2365.29     2515.44     79.49 o 
   0   8   7     4878.28     5056.05    106.57 o 
   1   8   7       46.69       28.99      8.53 o 
   2   8   7     2129.26     2088.76     32.31 o 
   3   8   7      360.90      327.09     16.73 o 
   4   8   7       20.58       11.04      9.30 o 
   5   8   7     1280.65     1224.23     28.78 o 
   6   8   7      315.76      313.75     23.85 o 
   7   8   7      834.63      750.60     24.58 o 
   8   8   7      841.12      803.71     26.25 o 
   9   8   7      101.31      122.18     15.91 o 
  10   8   7     2819.22     2791.29     71.82 o 
  11   8   7        6.34        8.59     15.43 o 
  12   8   7      841.58      900.57    129.66 o 
  13   8   7      177.25      147.55     42.16 o 
  14   8   7       73.09       86.81     38.27 o 
  15   8   7      147.64      129.80     41.60 o 
  16   8   7       38.82       24.68     39.94 o 
  17   8   7      304.83      333.09     61.01 o 
  18   8   7      213.95      262.36     56.85 o 
  19   8   7       27.13       56.02     46.59 o 
 -21   9   7       95.07       86.53     54.36 o 
 -20   9   7        2.81       18.03     45.48 o 
 -14   9   7       69.21       80.37     47.34 o 
 -13   9   7       15.59       19.91     19.94 o 
 -12   9   7        0.07       -4.51     17.72 o 
 -11   9   7      567.70      690.18     37.74 o 
 -10   9   7       40.23       29.16     17.70 o 
  -9   9   7      450.77      533.87     32.43 o 
  -8   9   7       67.68       44.42     12.24 o 
  -7   9   7     2989.09     3061.75    201.99 o 
  -6   9   7      442.53      454.63     33.03 o 
  -5   9   7     1366.98     1360.87     32.27 o 
  -4   9   7      121.47      116.51     21.11 o 
  -3   9   7      359.17      353.82     22.44 o 
  -2   9   7      355.89      338.08     17.79 o 
  -1   9   7      159.64      192.43     18.86 o 
   0   9   7     4641.11     4660.78    129.38 o 
   1   9   7     3987.69     4033.62     93.06 o 
   2   9   7      282.10      262.76     16.84 o 
   3   9   7     2132.12     2021.51     35.88 o 
   4   9   7      588.17      579.14     22.24 o 
   5   9   7     3045.75     2929.67     48.99 o 
   6   9   7     1221.88     1162.25     38.98 o 
   7   9   7       10.39        1.99     10.95 o 
   8   9   7     1064.65     1021.73     37.15 o 
   9   9   7      471.14      472.76     24.33 o 
  10   9   7      958.54     1004.13     36.60 o 
  11   9   7     2029.15     2072.72     74.22 o 
  12   9   7        7.03       -5.71     20.88 o 
  13   9   7     2435.09     2457.52    106.50 o 
  14   9   7      218.49      230.19     49.09 o 
  15   9   7      410.20      527.78     69.06 o 
  16   9   7       45.41       23.57     38.83 o 
  17   9   7       67.06       56.30     42.43 o 
  18   9   7       52.89       65.73     47.98 o 
 -20  10   7      280.45      423.78     71.55 o 
 -19  10   7       56.40        6.10     42.43 o 
 -18  10   7      377.26      502.26     69.34 o 
 -17  10   7       65.46       84.59     44.10 o 
 -16  10   7      377.48      491.45     60.74 o 
 -15  10   7      387.04      492.56     58.80 o 
 -14  10   7      547.60      701.12     61.85 o 
 -13  10   7      470.59      544.10     43.11 o 
 -12  10   7       38.26       22.50     20.85 o 
 -11  10   7     1031.73     1068.86     79.66 o 
 -10  10   7      315.87      345.58     38.57 o 
  -9  10   7       17.12        0.53     17.79 o 
  -8  10   7      656.79      681.38     42.37 o 
  -7  10   7      390.29      412.37     36.42 o 
  -6  10   7      942.75      939.38     54.00 o 
  -5  10   7     1562.06     1548.15     49.23 o 
  -4  10   7      990.02      981.47     34.02 o 
  -3  10   7     1101.09     1057.05     30.39 o 
  -2  10   7        9.54        9.22      9.60 o 
  -1  10   7       22.21       28.56     10.26 o 
   0  10   7     1123.19     1064.68     27.42 o 
   1  10   7        1.38        4.96      9.38 o 
   2  10   7      430.27      395.01     33.98 o 
   3  10   7       94.34       82.07     13.50 o 
   4  10   7      471.67      478.91     23.69 o 
   5  10   7      497.79      484.52     22.61 o 
   6  10   7     1234.98     1126.55     30.61 o 
   7  10   7      227.76      184.05     18.31 o 
   8  10   7       58.45       38.18     13.07 o 
   9  10   7      218.68      242.38     25.53 o 
  10  10   7      111.79       85.10     20.74 o 
  11  10   7       74.74      105.94     38.83 o 
  12  10   7       47.40       28.50     23.89 o 
  13  10   7        1.97      -26.35     31.06 o 
  14  10   7     1030.80     1194.51     83.20 o 
  15  10   7       10.88        0.28     37.44 o 
  16  10   7      143.82      156.70     52.14 o 
  17  10   7       23.28       27.46     43.82 o 
  18  10   7       24.23       22.46     46.32 o 
 -19  11   7       91.59      120.09     50.48 o 
 -18  11   7      200.95      149.49     50.48 o 
 -17  11   7       16.81       -7.77     43.82 o 
 -16  11   7      614.30      728.02     67.12 o 
 -15  11   7       39.96       59.63     37.72 o 
 -14  11   7     1426.40     1804.93     90.97 o 
 -13  11   7        1.93      -27.73     27.73 o 
 -12  11   7     1666.10     1951.65     89.03 o 
 -11  11   7      304.22      260.83     42.98 o 
 -10  11   7       68.81       34.56     43.27 o 
  -9  11   7        0.92        0.82     18.54 o 
  -8  11   7       43.66       19.57     19.29 o 
  -7  11   7        0.87      -11.79     16.12 o 
  -6  11   7     3025.24     2958.07    118.98 o 
  -5  11   7       57.35       48.50     15.18 o 
  -4  11   7     5091.65     4943.15    117.77 o 
  -3  11   7      138.40      142.74     17.32 o 
  -2  11   7      738.53      703.68     34.87 o 
  -1  11   7       75.15       58.10     13.44 o 
   0  11   7     2094.44     1889.90     51.15 o 
   1  11   7      245.47      221.62     17.95 o 
   2  11   7      138.38       92.67     15.02 o 
   3  11   7      664.20      589.40     28.60 o 
   4  11   7     5248.13     4847.16    187.95 o 
   5  11   7       49.13       35.79     13.79 o 
   6  11   7     2090.91     1936.58     40.61 o 
   7  11   7      379.92      343.66     23.17 o 
   8  11   7      762.90      673.24     27.24 o 
   9  11   7       28.41       24.87     15.72 o 
  10  11   7      827.51      889.46     47.65 o 
  11  11   7       55.69       45.06     23.69 o 
  12  11   7      207.39      225.08     34.58 o 
  13  11   7      211.19      235.74     54.91 o 
  14  11   7     1144.83     1315.43     89.58 o 
  15  11   7       20.87      -31.89     35.22 o 
  16  11   7        3.93        2.77     45.48 o 
  17  11   7        6.14       42.43     47.70 o 
 -19  12   7        1.47       41.32     48.81 o 
 -18  12   7      160.48      195.25     56.02 o 
 -17  12   7      348.19      319.22     62.40 o 
 -16  12   7       17.42       16.92     40.49 o 
 -15  12   7      650.01      863.36     71.55 o 
 -14  12   7      417.74      408.25     62.68 o 
 -13  12   7      156.77      105.11     40.49 o 
 -10  12   7       12.62       17.20     63.79 o 
  -9  12   7       74.66       52.06     26.85 o 
  -8  12   7       17.13       14.64     18.64 o 
  -7  12   7      335.51      318.38     34.25 o 
  -6  12   7      294.62      278.31     47.62 o 
  -5  12   7     1159.17     1216.82     58.20 o 
  -4  12   7     1580.98     1517.98     42.46 o 
  -3  12   7      235.74      298.64     27.18 o 
  -2  12   7      357.57      367.28     26.50 o 
  -1  12   7        1.07       -8.69     10.98 o 
   0  12   7        7.51        6.38     14.29 o 
   1  12   7        5.05      -10.42     11.34 o 
   2  12   7      833.57      709.98     26.61 o 
   3  12   7     1330.59     1331.23     35.04 o 
   4  12   7     2177.93     2073.65     73.76 o 
   5  12   7     1305.42     1287.82     35.87 o 
   6  12   7     1109.05     1046.50     32.48 o 
   7  12   7      141.52      101.72     18.31 o 
   8  12   7       66.46       64.88     17.84 o 
   9  12   7      335.33      395.80     29.09 o 
  10  12   7       87.41       48.95     24.51 o 
  11  12   7       28.87       26.17     23.61 o 
  12  12   7      339.81      355.70     72.94 o 
  13  12   7      645.28      612.09     67.12 o 
  14  12   7      547.41      658.96     71.28 o 
  15  12   7        7.92      -11.37     39.66 o 
  16  12   7      429.88      572.71     79.04 o 
 -18  13   7       70.95      163.08     57.69 o 
  -9  13   7        1.24      -16.17     22.54 o 
  -8  13   7        5.22       -0.58     21.45 o 
  -7  13   7        1.70       -7.04     19.62 o 
  -6  13   7       38.33       12.16     21.07 o 
  -5  13   7      377.13      401.61     28.45 o 
  -4  13   7      174.14      189.19     29.43 o 
  -3  13   7     1031.47      970.40     74.46 o 
  -2  13   7       39.13       40.73     18.31 o 
  -1  13   7      978.64      874.42     41.75 o 
   0  13   7      617.11      595.78     30.86 o 
   1  13   7       57.97       33.25     14.13 o 
   2  13   7      178.48      142.90     19.02 o 
   3  13   7      313.55      253.63     23.23 o 
   4  13   7      119.63       90.60     17.09 o 
   5  13   7     1248.83     1162.54     35.62 o 
   6  13   7       90.02       55.76     16.61 o 
   7  13   7     1547.43     1404.44     50.34 o 
   8  13   7      118.61      129.25     22.23 o 
   9  13   7      483.34      495.93     31.46 o 
  10  13   7       18.39       24.29     23.16 o 
  11  13   7      386.95      423.66     42.82 o 
  12  13   7       41.15       54.11     28.19 o 
  13  13   7      224.99      284.55     61.29 o 
  14  13   7        0.08       14.14     42.43 o 
  15  13   7      445.89      597.95     77.93 o 
  -9  14   7      124.08       71.28     34.94 o 
  -7  14   7      950.88      864.31     55.26 o 
  -6  14   7       19.78       14.28     25.08 o 
  -5  14   7      253.70      313.19     35.05 o 
  -4  14   7      199.32      230.00     29.50 o 
  -3  14   7       30.46       15.12     18.15 o 
  -2  14   7      614.88      658.88     98.49 o 
  -1  14   7      310.09      305.58     41.30 o 
   0  14   7      805.69      771.71     33.28 o 
   1  14   7      793.33      756.36     37.35 o 
   2  14   7        2.09      -13.65     14.09 o 
   3  14   7      235.67      220.36     24.58 o 
   4  14   7      207.92      178.19     23.76 o 
   5  14   7       78.33       60.23     20.05 o 
   6  14   7       20.53       -2.82     17.24 o 
   7  14   7       95.87       65.20     20.86 o 
   8  14   7      803.55      795.97     48.05 o 
   9  14   7      244.11      226.23     35.00 o 
  10  14   7      109.17       69.37     29.85 o 
  11  14   7        1.14        7.34     25.98 o 
  12  14   7        9.80       16.00     26.45 o 
  13  14   7       19.15       59.63     43.82 o 
  14  14   7        8.05       -7.21     45.48 o 
  -9  15   7       25.65        3.88     34.11 o 
  -8  15   7      407.41      379.12     56.02 o 
  -7  15   7       22.45       11.65     29.68 o 
  -6  15   7      409.14      396.60     56.58 o 
  -5  15   7      156.30      129.31     40.91 o 
  -4  15   7       22.93       38.88     22.97 o 
  -3  15   7      505.76      491.71     39.80 o 
  -2  15   7       67.65       30.18     21.81 o 
  -1  15   7       14.16       -2.06     19.22 o 
   0  15   7     1266.89     1225.69     45.21 o 
   1  15   7       17.31       23.09     18.07 o 
   2  15   7      595.02      586.48     34.67 o 
   3  15   7       11.21      -12.53     15.86 o 
   4  15   7       89.10       72.91     20.85 o 
   5  15   7      184.55      158.49     29.58 o 
   6  15   7       91.05       69.26     21.57 o 
   7  15   7      129.61      107.05     23.96 o 
   8  15   7      472.60      512.08     37.04 o 
   9  15   7      289.97      279.90     38.91 o 
  10  15   7      704.73      739.67     50.98 o 
  11  15   7       54.52        8.64     28.34 o 
  12  15   7        0.36       -3.31     28.76 o 
  13  15   7       98.78       93.46     53.80 o 
  -9  16   7      543.14      551.08     62.40 o 
  -8  16   7       48.25       37.16     35.78 o 
  -7  16   7       12.78        8.87     32.17 o 
  -6  16   7        5.71        1.94     32.17 o 
  -5  16   7      167.50      180.27     49.37 o 
  -4  16   7      430.06      499.32     42.99 o 
  -3  16   7       58.22       35.47     32.31 o 
  -2  16   7      502.97      502.54     45.10 o 
  -1  16   7      389.54      423.04     65.04 o 
   0  16   7      489.88      508.21     44.15 o 
   1  16   7       60.64       67.24     22.13 o 
   2  16   7      235.27      198.87     28.08 o 
   3  16   7       17.03       -0.91     18.36 o 
   4  16   7        4.34       16.92     19.91 o 
   5  16   7      291.93      352.28     35.04 o 
   6  16   7      351.04      362.26     48.30 o 
   7  16   7       10.50      -19.34     19.94 o 
   8  16   7      869.24      899.71     43.93 o 
   9  16   7      590.79      617.41     48.27 o 
  10  16   7      416.70      542.55     53.93 o 
  11  16   7       30.63       41.83     31.53 o 
  12  16   7        4.00       23.30     42.99 o 
  -9  17   7      258.55      235.46     54.91 o 
  -8  17   7      349.29      347.23     60.46 o 
  -7  17   7       46.09       23.57     37.44 o 
  -6  17   7      188.20      172.51     48.26 o 
  -5  17   7       51.56       57.69     39.38 o 
  -4  17   7       22.96       16.66     24.17 o 
  -3  17   7       69.39       30.87     24.81 o 
  -2  17   7        1.71      -13.73     24.51 o 
  -1  17   7      173.91      179.47     35.86 o 
   0  17   7      279.95      275.90     39.95 o 
   1  17   7      225.76      281.44     39.80 o 
   2  17   7      665.99      635.53     38.26 o 
   3  17   7      483.13      518.31     40.10 o 
   4  17   7      122.40       85.34     25.06 o 
   5  17   7      145.24      158.51     28.80 o 
   6  17   7      101.71       77.71     25.11 o 
   7  17   7       32.78       42.29     24.95 o 
   8  17   7       21.10       18.16     29.88 o 
   9  17   7       41.17       28.96     31.75 o 
  10  17   7      381.58      438.40     51.47 o 
  -9  18   7      319.89      394.66     65.73 o 
  -8  18   7      258.94      366.37     62.40 o 
  -7  18   7      292.19      363.32     63.51 o 
  -6  18   7       25.40      -16.36     35.78 o 
  -5  18   7        4.81       24.13     37.72 o 
  -4  18   7      178.48      276.36     42.99 o 
  -3  18   7        3.58       19.03     26.07 o 
  -2  18   7       17.20        5.12     26.28 o 
  -1  18   7      107.65       86.96     47.01 o 
   0  18   7      122.12       95.72     32.13 o 
   1  18   7      303.54      330.33     43.33 o 
   2  18   7       43.35       99.82     30.87 o 
   3  18   7        5.99      -20.65     20.65 o 
   4  18   7       98.50      107.39     29.04 o 
   5  18   7       37.24        8.59     22.51 o 
   6  18   7       27.96        6.15     23.37 o 
   7  18   7      112.72      141.52     30.97 o 
   8  18   7        0.34      -18.34     29.32 o 
  -7  19   7      289.60      396.60     69.89 o 
  -6  19   7      244.38      244.61     57.69 o 
  -5  19   7       81.79      110.10     51.86 o 
  -4  19   7       66.58      116.76     52.14 o 
  -3  19   7       82.66       76.24     52.42 o 
  -2  19   7      158.88      135.80     35.54 o 
  -1  19   7      207.75      177.66     38.40 o 
   0  19   7       48.41       64.99     30.92 o 
   1  19   7      813.18      819.12     54.91 o 
   2  19   7      150.34      131.54     35.49 o 
   3  19   7      196.73      210.66     40.79 o 
   4  19   7        8.80        6.33     24.88 o 
   5  19   7       14.77      -23.85     41.05 o 
   6  19   7      100.78       88.47     48.53 o 
  -3  20   7       10.12       76.55     46.32 o 
  -2  20   7      120.66      120.64     49.37 o 
 -16   0   8      240.61      193.88     48.40 o 
 -14   0   8     1789.18     1693.08    106.36 o 
 -12   0   8      322.59      324.96     35.05 o 
 -10   0   8     1130.26     1038.26     43.06 o 
  -8   0   8     2452.27     2416.96     58.03 o 
  -6   0   8     8557.93     7767.59    308.65 o 
  -4   0   8     1092.20      919.12     47.39 o 
  -2   0   8     3704.11     4448.31    190.17 o 
   0   0   8      100.70       83.74     13.60 o 
   2   0   8    24845.51    26176.50    742.54 o 
   4   0   8     1113.73     1149.65     38.31 o 
   6   0   8       12.28       20.08     10.56 o 
   8   0   8      647.81      662.69     26.67 o 
  10   0   8     4416.75     5118.16    231.29 o 
 -17   1   8       62.30       26.07     53.25 o 
 -16   1   8     1027.69     1080.20     52.24 o 
 -15   1   8       55.83       38.86     24.48 o 
 -14   1   8     4997.27     4958.02     95.58 o 
 -13   1   8      129.89      108.26     21.19 o 
 -12   1   8     1249.05     1083.89     38.04 o 
 -11   1   8        0.87        3.13     12.61 o 
 -10   1   8     1640.93     1451.51     46.41 o 
  -9   1   8      123.63      106.01     17.89 o 
  -8   1   8      138.52       99.78     13.70 o 
  -7   1   8     4404.63     4489.19    191.92 o 
  -6   1   8    10905.96    10656.06    204.66 o 
  -5   1   8     7878.28     7838.62    292.57 o 
  -4   1   8    10202.84     9634.92    381.51 o 
  -3   1   8      444.20      530.89     23.41 o 
  -2   1   8       42.99       43.56      8.24 o 
  -1   1   8      870.54      837.26     19.34 o 
   0   1   8     1067.98     1003.58     51.66 o 
   1   1   8     7990.82     8663.09    273.16 o 
   2   1   8      395.48      366.58     17.19 o 
   3   1   8     8598.33     9121.46    185.38 o 
   4   1   8     2360.69     2347.22     59.77 o 
   5   1   8      742.85      810.61     34.76 o 
   6   1   8     4226.42     4318.96    128.89 o 
   7   1   8      423.19      364.64     19.43 o 
   8   1   8      148.57      109.98     11.29 o 
   9   1   8     2968.23     3259.97    119.77 o 
  10   1   8      447.48      547.84     22.02 o 
  11   1   8     5941.18     6692.92    196.90 o 
  12   1   8      258.70      229.89     49.09 o 
  13   1   8        3.89      -23.30     44.37 o 
 -17   2   8      444.48      347.23     81.54 o 
 -16   2   8       71.05       41.68     27.14 o 
 -15   2   8     2551.99     2704.08     75.11 o 
 -14   2   8      425.21      446.30     34.66 o 
 -13   2   8     4129.99     3880.30    173.92 o 
 -12   2   8      156.00      122.47     20.87 o 
 -11   2   8     2183.70     2021.39     75.76 o 
 -10   2   8        3.07       -0.04     11.51 o 
  -9   2   8      762.40      752.19     30.20 o 
  -8   2   8      105.46      102.69     15.37 o 
  -7   2   8    13147.37    12587.40    362.15 o 
  -6   2   8        2.42        4.76      9.05 o 
  -5   2   8     1928.84     1739.23     54.47 o 
  -4   2   8      534.21      612.28     18.99 o 
  -3   2   8     1050.55      971.34     37.58 o 
  -2   2   8      538.25      499.53     20.20 o 
  -1   2   8      951.35      858.71     21.02 o 
   0   2   8       36.40       21.17      6.55 o 
   1   2   8     2908.83     2990.56     90.11 o 
   2   2   8     3870.27     4343.88    175.94 o 
   3   2   8     5364.29     6015.02    119.75 o 
   4   2   8       13.69       10.46      6.24 o 
   5   2   8     1744.96     1847.49     83.82 o 
   6   2   8     2812.42     2937.67    145.71 o 
   7   2   8       12.51        6.43      8.48 o 
   8   2   8      401.26      440.12     26.73 o 
   9   2   8       73.56       46.58     11.34 o 
  10   2   8      125.67      100.33     16.66 o 
  11   2   8       95.99       71.92     18.57 o 
  12   2   8      454.61      542.65     67.96 o 
  13   2   8       33.84        7.61     27.90 o 
  14   2   8      611.08      526.71     66.06 o 
  15   2   8      530.59      633.72    111.77 o 
 -17   3   8       54.59       -3.33     52.42 o 
 -16   3   8      185.85      115.40     31.24 o 
 -15   3   8      209.21      189.25     27.77 o 
 -14   3   8      357.73      385.92     33.47 o 
 -13   3   8      562.92      541.60     34.81 o 
 -12   3   8      114.87      102.46     20.53 o 
 -11   3   8      605.97      549.29     29.49 o 
 -10   3   8      861.97      831.16     32.24 o 
  -9   3   8      709.02      744.72     32.15 o 
  -8   3   8     4287.16     4342.92    142.51 o 
  -7   3   8        2.00       -0.14      9.39 o 
  -6   3   8     1674.00     1598.94     56.31 o 
  -5   3   8     3120.87     3285.05    108.89 o 
  -4   3   8     1305.81     1237.42     32.88 o 
  -3   3   8     3527.52     3418.73    121.05 o 
  -2   3   8      204.38      193.84     18.36 o 
  -1   3   8     4545.42     4571.31    139.79 o 
   0   3   8     9513.30     9436.22    275.87 o 
   1   3   8     3200.22     3342.87     98.80 o 
   2   3   8     1191.27     1189.57     52.41 o 
   3   3   8       35.14       45.07      9.37 o 
   4   3   8     1150.72     1207.84     32.62 o 
   5   3   8     5737.45     5370.77    154.08 o 
   6   3   8      870.91      859.53     38.46 o 
   7   3   8     2365.29     2751.23    105.85 o 
   8   3   8     1869.49     2187.63     68.89 o 
   9   3   8     5321.10     5629.07    312.70 o 
  10   3   8      574.53      612.40     25.24 o 
  11   3   8      168.94      185.92     25.58 o 
  12   3   8      452.11      386.31     50.66 o 
  13   3   8       45.63        7.22     29.91 o 
  14   3   8      344.50      310.44     74.22 o 
 -17   4   8      150.81       -6.93     57.41 o 
 -16   4   8        1.42      -16.56     23.12 o 
 -15   4   8       49.20       51.26     22.91 o 
 -14   4   8       13.78       -5.74     18.84 o 
 -13   4   8       63.18       22.87     18.70 o 
 -12   4   8        4.43        7.65     16.43 o 
 -11   4   8     3350.80     3024.44     97.62 o 
 -10   4   8      542.41      519.21     28.16 o 
  -9   4   8      105.74       56.75     15.66 o 
  -8   4   8       23.81       15.46     12.56 o 
  -7   4   8        0.35       -4.21      9.68 o 
  -6   4   8      811.56      768.30     35.99 o 
  -5   4   8      326.80      362.15     31.50 o 
  -4   4   8     1256.31     1251.15     40.96 o 
  -3   4   8     5953.60     6409.06    318.90 o 
  -2   4   8      946.35      828.32     41.26 o 
  -1   4   8      672.11      739.50     39.26 o 
   0   4   8     3746.42     3805.13     98.73 o 
   1   4   8     1286.26     1342.31     53.28 o 
   2   4   8     2097.28     2069.16     62.31 o 
   3   4   8      722.24      786.80     49.61 o 
   4   4   8     2046.10     2132.41     85.01 o 
   5   4   8     2697.18     2820.59    145.51 o 
   6   4   8     2747.62     2988.44    129.65 o 
   7   4   8      107.57      152.22     13.09 o 
   8   4   8      932.79     1041.56     51.74 o 
   9   4   8     1528.49     1569.16     53.89 o 
  10   4   8      300.69      343.04     19.50 o 
  11   4   8       22.91       23.89     13.81 o 
  12   4   8      468.47      518.61     37.43 o 
  13   4   8       15.90      -26.57     28.60 o 
  14   4   8     1883.05     1815.89     78.82 o 
 -16   5   8      372.85      347.93     47.81 o 
 -15   5   8        1.03        8.92     21.45 o 
 -14   5   8      859.24      792.74     38.94 o 
 -13   5   8       61.84       47.65     19.92 o 
 -12   5   8     1230.23     1196.47     42.41 o 
 -11   5   8      332.56      341.64     29.11 o 
 -10   5   8    10456.68    10199.56    106.92 o 
  -9   5   8      479.18      462.69     28.21 o 
  -8   5   8     6448.76     5993.96    198.43 o 
  -7   5   8       33.30       13.42     11.82 o 
  -6   5   8      241.14      220.63     26.01 o 
  -5   5   8       99.77       74.01     12.69 o 
  -4   5   8       26.95       17.71      9.33 o 
  -3   5   8      126.51       85.39     11.34 o 
  -2   5   8     4331.36     4288.00    163.17 o 
  -1   5   8      357.94      364.95     26.08 o 
   0   5   8    10734.17    10584.30    497.78 o 
   1   5   8      957.06     1034.60     74.85 o 
   2   5   8     1371.37     1281.63     48.80 o 
   3   5   8      912.85      965.45     31.63 o 
   4   5   8     1879.07     1865.01     99.08 o 
   5   5   8       55.45       95.12     10.66 o 
   6   5   8       38.98       55.84     10.20 o 
   7   5   8      801.87      692.15     21.57 o 
   8   5   8      331.26      370.03     18.41 o 
   9   5   8      758.84      756.14     35.64 o 
  10   5   8     2430.91     2532.38    111.29 o 
  11   5   8      633.84      660.45     29.82 o 
  12   5   8        0.67        0.86     14.52 o 
  13   5   8       72.02       78.80     24.34 o 
  14   5   8     1272.98     1388.65     77.66 o 
  15   5   8       95.49       82.65     38.00 o 
  16   5   8        0.13       17.75     33.56 o 
  17   5   8      694.18      756.31     68.23 o 
 -15   6   8      358.61      361.67     45.04 o 
 -14   6   8        0.52      -12.77     20.15 o 
 -13   6   8       34.85       32.70     20.56 o 
 -12   6   8        9.63        8.87     17.87 o 
 -11   6   8     4892.97     4715.89    143.55 o 
 -10   6   8     1045.54      983.83     37.04 o 
  -9   6   8    10074.54     9696.92    175.53 o 
  -8   6   8     1799.09     1853.33    104.16 o 
  -7   6   8      930.87      923.47     42.46 o 
  -6   6   8     2011.70     1860.64     85.37 o 
  -5   6   8     2773.35     2643.45    120.37 o 
  -4   6   8      591.64      586.53     21.52 o 
  -3   6   8      810.08      850.71     37.71 o 
  -2   6   8     5039.56     5062.27    187.19 o 
  -1   6   8    14119.89    13926.80    418.45 o 
   0   6   8     1007.27     1043.98     51.36 o 
   1   6   8     7798.56     7989.46    179.90 o 
   2   6   8      130.15       87.42     11.68 o 
   3   6   8      227.40      251.83     22.68 o 
   4   6   8        3.20        0.80      7.42 o 
   5   6   8      436.27      478.82     19.38 o 
   6   6   8     3150.54     3191.30    114.47 o 
   7   6   8      542.57      551.94     20.75 o 
   8   6   8      608.43      624.05     23.22 o 
   9   6   8     5607.86     5925.82    268.59 o 
  10   6   8      314.68      341.59     20.99 o 
  11   6   8      883.32      868.10     35.39 o 
  12   6   8      320.03      401.29     28.28 o 
  13   6   8      659.84      753.92     87.37 o 
  14   6   8     1749.75     1872.33     90.41 o 
  15   6   8      301.30      337.80     54.08 o 
  16   6   8       10.23       42.43     34.39 o 
  17   6   8        4.24       28.84     36.05 o 
  18   6   8       44.78       40.21     43.27 o 
 -15   7   8      277.94      296.27     46.91 o 
 -14   7   8       10.39       -2.80     24.32 o 
 -13   7   8      270.76      301.31     43.09 o 
 -12   7   8      207.11      245.55     29.21 o 
 -11   7   8      382.44      358.83     31.21 o 
 -10   7   8      107.41       65.60     20.01 o 
  -9   7   8     2670.76     2567.69     89.88 o 
  -8   7   8      234.16      201.73     39.31 o 
  -7   7   8      472.52      538.53     23.52 o 
  -6   7   8       96.70       64.93     17.08 o 
  -5   7   8      451.41      440.58     38.08 o 
  -4   7   8       15.70       18.56      8.72 o 
  -3   7   8      471.97      504.12     49.23 o 
  -2   7   8     1179.35     1261.48     48.48 o 
  -1   7   8     1916.83     1987.60     68.47 o 
   0   7   8      184.94      196.37     22.19 o 
   1   7   8       96.43      112.37     15.82 o 
   2   7   8      226.66      176.83     12.75 o 
   3   7   8       41.42       31.56      8.93 o 
   4   7   8      100.42       76.12     11.42 o 
   5   7   8     8653.66     8603.91    235.12 o 
   6   7   8      237.14      239.44     16.62 o 
   7   7   8     1576.93     1483.43     65.05 o 
   8   7   8       66.68       58.60     12.40 o 
   9   7   8      327.47      305.76     21.77 o 
  10   7   8       28.81       22.10     12.10 o 
  11   7   8      380.79      408.93     27.62 o 
  12   7   8      134.42      143.99     22.00 o 
  13   7   8     1779.98     1706.20     86.25 o 
  14   7   8       91.67       72.11     36.89 o 
  15   7   8     1391.37     1509.29     84.87 o 
  16   7   8       13.10       10.26     32.73 o 
  17   7   8       31.69       52.97     39.94 o 
  18   7   8        3.60      -12.20     40.49 o 
  19   7   8       87.23      108.99     47.70 o 
 -15   8   8        3.73        5.27     63.51 o 
 -14   8   8       29.66       -0.01     26.21 o 
 -13   8   8        7.61       -1.40     24.36 o 
 -12   8   8       64.99       19.58     23.92 o 
 -11   8   8      675.63      682.35     40.97 o 
 -10   8   8       60.00       29.76     21.20 o 
  -9   8   8      697.21      691.33     36.94 o 
  -8   8   8      590.73      599.06     27.12 o 
  -7   8   8      755.34      754.44     32.29 o 
  -6   8   8        1.37        1.84     12.56 o 
  -5   8   8      269.69      268.19     18.45 o 
  -4   8   8      763.90      750.91     38.34 o 
  -3   8   8      290.85      327.26     31.87 o 
  -2   8   8      324.14      339.57     21.41 o 
  -1   8   8      161.81      135.02     18.15 o 
   0   8   8      768.60      669.44     22.05 o 
   1   8   8      204.88      175.80     18.81 o 
   2   8   8      303.56      304.63     19.37 o 
   3   8   8      777.28      825.17     22.59 o 
   4   8   8     1556.17     1468.88     29.56 o 
   5   8   8       14.25        8.12      9.64 o 
   6   8   8     1860.20     1870.90     59.07 o 
   7   8   8       90.58       89.17     13.71 o 
   8   8   8      220.03      224.90     21.29 o 
   9   8   8      536.78      523.10     26.31 o 
  10   8   8       63.88       67.98     15.04 o 
  11   8   8      256.15      261.91     25.48 o 
  12   8   8      967.91     1012.22     71.55 o 
  13   8   8       14.48       -8.60     28.84 o 
  14   8   8      928.39      899.97     70.44 o 
  15   8   8      390.52      437.37     64.07 o 
  16   8   8      109.28       75.71     40.49 o 
  17   8   8       58.22       57.41     39.66 o 
  18   8   8       74.95       52.42     42.99 o 
  19   8   8      358.56      522.79     73.77 o 
 -21   9   8        5.04       57.96     51.31 o 
 -20   9   8      169.99      223.81     61.29 o 
 -14   9   8     1041.40     1248.03     62.91 o 
 -13   9   8      181.41      182.65     29.16 o 
 -12   9   8     2391.11     2561.98    102.84 o 
 -11   9   8        2.00        7.04     18.07 o 
 -10   9   8      443.62      533.16     63.76 o 
  -9   9   8       80.16       67.54     22.88 o 
  -8   9   8      268.33      252.91     24.11 o 
  -7   9   8      496.41      499.05     42.35 o 
  -6   9   8     1976.04     1907.04     47.62 o 
  -5   9   8       67.49       49.08     12.52 o 
  -4   9   8     5526.20     5551.98    225.11 o 
  -3   9   8      451.57      489.15     23.60 o 
  -2   9   8     1363.76     1293.70     35.08 o 
  -1   9   8     1146.12     1101.07     33.65 o 
   0   9   8       74.88       59.24     10.26 o 
   1   9   8      462.75      434.25     19.99 o 
   2   9   8      237.30      215.18     15.75 o 
   3   9   8      256.94      240.11     21.82 o 
   4   9   8     3061.86     2850.37     69.19 o 
   5   9   8       74.06       65.90     12.95 o 
   6   9   8     1103.68      984.14     28.58 o 
   7   9   8      512.48      478.47     23.11 o 
   8   9   8      469.64      481.26     23.95 o 
   9   9   8        5.07       -6.96     12.18 o 
  10   9   8       55.70       15.74     16.69 o 
  11   9   8        0.79       -9.30     19.28 o 
  12   9   8      446.37      509.53     41.46 o 
  13   9   8       95.93      164.46     46.87 o 
  14   9   8      139.10      152.54     44.10 o 
  15   9   8       81.78       87.92     39.94 o 
  16   9   8       38.98       18.30     38.00 o 
  17   9   8        8.14        9.43     38.55 o 
  18   9   8       74.12       71.83     46.32 o 
 -20  10   8      184.51      190.26     57.41 o 
 -19  10   8       23.44       20.25     45.21 o 
 -18  10   8       58.15       63.51     41.88 o 
 -17  10   8      170.81      199.69     48.81 o 
 -16  10   8      277.99      303.41     57.41 o 
 -15  10   8      694.58      814.83     68.78 o 
 -14  10   8      129.95      102.89     36.89 o 
 -13  10   8     2041.33     2469.53    136.17 o 
 -12  10   8      114.64      110.60     45.27 o 
 -11  10   8      643.99      672.47     89.03 o 
 -10  10   8       73.85       64.86     49.37 o 
  -9  10   8      122.77       82.82     44.65 o 
  -8  10   8      370.65      355.49     49.04 o 
  -7  10   8      702.51      627.34     32.62 o 
  -6  10   8     1454.95     1344.70     42.65 o 
  -5  10   8     5446.38     5397.86    121.64 o 
  -4  10   8      323.33      323.99     21.97 o 
  -3  10   8     2480.53     2448.29     53.31 o 
  -2  10   8      330.57      313.93     21.53 o 
  -1  10   8      159.34      141.08     27.77 o 
   0  10   8      511.66      536.73     22.50 o 
   1  10   8      157.49      138.80     15.31 o 
   2  10   8     3034.18     3130.52     67.45 o 
   3  10   8     2819.98     2618.82     57.07 o 
   4  10   8     1750.20     1604.85     41.40 o 
   5  10   8     3714.56     3433.91    121.05 o 
   6  10   8       91.71       76.25     14.53 o 
   7  10   8       52.15       31.94     13.32 o 
   8  10   8       54.35       52.96     14.39 o 
   9  10   8     1757.39     1821.67     41.43 o 
  10  10   8      515.75      535.27     39.52 o 
  11  10   8       89.58       68.81     25.59 o 
  12  10   8     1510.70     1676.13     75.85 o 
  13  10   8      758.47      870.30     73.77 o 
  14  10   8      263.12      449.29     65.18 o 
  15  10   8      213.30      272.90     60.74 o 
  16  10   8        2.47       -9.71     42.43 o 
  17  10   8      249.54      338.63     65.18 o 
 -19  11   8      144.18      232.69     59.07 o 
 -18  11   8       48.80       77.10     43.27 o 
 -17  11   8        1.48      -27.73     34.11 o 
 -16  11   8       14.80        4.16     38.55 o 
 -11  11   8       89.80      109.27     65.73 o 
 -10  11   8      274.59      352.05     81.26 o 
  -9  11   8      306.19      254.31     50.86 o 
  -8  11   8      380.18      407.23     62.84 o 
  -7  11   8      317.93      323.45     82.78 o 
  -6  11   8       21.80        5.02     17.81 o 
  -5  11   8      293.31      334.30     22.88 o 
  -4  11   8       24.14       34.56     13.74 o 
  -3  11   8      324.62      320.93     23.30 o 
  -2  11   8      657.13      662.46     27.61 o 
  -1  11   8      840.14      811.32     27.98 o 
   0  11   8     1410.22     1292.97     38.30 o 
   1  11   8     1204.30     1050.68     36.99 o 
   2  11   8       47.15       24.79     11.85 o 
   3  11   8     1168.47     1115.09     31.16 o 
   4  11   8      803.30      750.42     27.29 o 
   5  11   8      749.52      730.51     27.52 o 
   6  11   8      140.15      109.26     17.06 o 
   7  11   8      523.75      486.13     27.87 o 
   8  11   8       55.86       34.37     15.13 o 
   9  11   8      386.29      403.24     30.17 o 
  10  11   8       29.03       27.80     22.57 o 
  11  11   8     1099.43     1081.67     53.42 o 
  12  11   8        1.71        1.80     23.73 o 
  13  11   8      923.76     1013.40     78.49 o 
  14  11   8       38.08       51.31     41.88 o 
  15  11   8      115.42      106.22     44.93 o 
  16  11   8       53.67      107.33     52.97 o 
  17  11   8       41.95       15.53     47.70 o 
  -9  12   8        3.69      -11.82     37.75 o 
  -8  12   8       76.68       36.38     22.02 o 
  -7  12   8      404.82      426.67     41.87 o 
  -6  12   8       67.02       47.45     22.15 o 
  -5  12   8     2211.43     2195.76     96.45 o 
  -4  12   8        3.24      -12.47     14.07 o 
  -3  12   8      469.28      421.45     43.43 o 
  -2  12   8       76.24       56.87     17.33 o 
  -1  12   8       93.57       76.15     15.50 o 
   0  12   8      275.53      259.32     21.86 o 
   1  12   8       14.04        6.21     12.41 o 
   2  12   8       32.34        1.15     12.63 o 
   3  12   8      706.08      624.94     26.77 o 
   4  12   8      718.31      657.92     31.61 o 
   5  12   8     1388.17     1339.80     36.33 o 
   6  12   8      373.85      323.49     23.39 o 
   7  12   8       97.35      101.82     19.47 o 
   8  12   8        3.47       -8.49     14.72 o 
   9  12   8      236.96      261.07     31.60 o 
  10  12   8      503.67      490.34     39.97 o 
  11  12   8      662.58      650.70     46.11 o 
  12  12   8      292.49      304.00     40.54 o 
  13  12   8      141.60      181.60     86.53 o 
  14  12   8      240.31      330.59     62.96 o 
  15  12   8      361.21      451.51     70.44 o 
  16  12   8       94.69      105.67     51.86 o 
  -9  13   8      503.16      544.97     52.69 o 
  -8  13   8      335.00      386.33     48.26 o 
  -7  13   8        4.86       -3.60     20.48 o 
  -6  13   8      861.52      819.68     63.38 o 
  -5  13   8     1045.40      960.98     37.46 o 
  -4  13   8     1545.45     1570.59     55.37 o 
  -3  13   8       70.33       66.58     20.12 o 
  -2  13   8      606.43      591.13     54.28 o 
  -1  13   8        0.15      -11.88     12.76 o 
   0  13   8       62.89       56.90     15.64 o 
   1  13   8      162.60      136.46     18.97 o 
   2  13   8      380.98      404.41     26.43 o 
   3  13   8       49.21       44.26     16.10 o 
   4  13   8      897.49      786.63     30.49 o 
   5  13   8       90.25       79.14     18.23 o 
   6  13   8      442.85      419.80     31.01 o 
   7  13   8        0.65       12.05     17.04 o 
   8  13   8       47.81       28.22     17.69 o 
   9  13   8      299.11      317.18     31.48 o 
  10  13   8      139.18      148.75     32.84 o 
  11  13   8        0.57      -13.59     24.22 o 
  12  13   8       51.67       37.64     29.32 o 
  13  13   8      226.18      229.85     49.51 o 
  14  13   8       69.16       67.39     46.32 o 
  15  13   8       17.61       38.27     44.10 o 
  -9  14   8      426.83      552.74     56.02 o 
  -8  14   8       57.38       39.94     34.11 o 
  -7  14   8        1.80       46.59     28.84 o 
  -6  14   8        2.62       -6.38     29.12 o 
  -5  14   8       91.98       87.85     23.72 o 
  -4  14   8     1281.16     1142.88     50.96 o 
  -3  14   8      111.26       87.89     23.69 o 
  -2  14   8      899.15      856.34     41.75 o 
  -1  14   8     1116.19     1042.82     75.11 o 
   0  14   8      134.12      139.85     21.26 o 
   1  14   8      612.35      569.27     32.61 o 
   2  14   8       62.03       36.82     17.24 o 
   3  14   8       23.20        1.03     16.73 o 
   4  14   8       78.46       63.53     19.86 o 
   5  14   8      133.98      109.71     22.95 o 
   6  14   8      630.00      584.78     34.76 o 
   7  14   8       45.11       23.06     19.37 o 
   8  14   8     2265.50     2250.36     96.94 o 
   9  14   8      427.12      486.03     37.81 o 
  10  14   8      552.45      566.20     45.27 o 
  11  14   8      536.26      551.57     49.37 o 
  12  14   8       17.65       10.23     28.53 o 
  13  14   8       77.05       73.62     32.18 o 
  14  14   8       66.78       85.42     47.98 o 
  -9  15   8        6.35      -12.20     33.84 o 
  -8  15   8       72.85       56.02     35.78 o 
  -7  15   8       97.85       65.18     34.67 o 
  -6  15   8      220.48      222.43     46.32 o 
  -5  15   8        6.77       13.31     32.45 o 
  -4  15   8      222.85      238.33     33.83 o 
  -3  15   8      438.96      430.21     39.69 o 
  -2  15   8        0.66      -18.78     18.78 o 
  -1  15   8      548.13      478.33     41.86 o 
   0  15   8        0.62        4.99     20.08 o 
   1  15   8      172.81      184.89     26.16 o 
   2  15   8       58.89       52.95     19.61 o 
   3  15   8       14.44        7.73     17.79 o 
   4  15   8        9.27       15.16     19.05 o 
   5  15   8      306.87      323.25     32.78 o 
   6  15   8      238.72      219.40     30.38 o 
   7  15   8      913.70      842.41     45.46 o 
   8  15   8       19.78       24.71     20.80 o 
   9  15   8      307.49      356.49     45.24 o 
  10  15   8        2.64      -24.80     24.80 o 
  11  15   8       17.11       16.97     28.39 o 
  12  15   8       19.02       -8.00     28.73 o 
  -9  16   8      651.80      725.80     69.06 o 
  -8  16   8        8.24       13.31     38.83 o 
  -7  16   8      956.49     1044.74     77.10 o 
  -6  16   8        7.82       -9.15     32.73 o 
  -5  16   8       12.05       25.79     32.73 o 
  -4  16   8        0.23       -7.23     22.33 o 
  -3  16   8        4.02       -1.31     22.38 o 
  -2  16   8        8.22      -11.76     22.30 o 
  -1  16   8      578.86      538.80     46.12 o 
   0  16   8       63.39       73.41     26.87 o 
   1  16   8     1566.31     1558.62     52.78 o 
   2  16   8       59.42       23.11     20.05 o 
   3  16   8        1.24      -18.12     18.12 o 
   4  16   8      136.22      151.70     26.77 o 
   5  16   8      396.05      425.64     37.52 o 
   6  16   8       22.51       22.95     21.84 o 
   7  16   8      231.21      235.38     30.84 o 
   8  16   8        1.41      -21.79     21.79 o 
   9  16   8      459.79      446.85     50.69 o 
  10  16   8       63.54       70.01     33.92 o 
  11  16   8       34.87       15.06     30.79 o 
  -9  17   8      110.19       87.92     44.65 o 
  -8  17   8      967.82     1012.57     79.32 o 
  -7  17   8       87.13      110.38     41.88 o 
  -6  17   8       36.83       60.46     39.94 o 
  -5  17   8       31.83       19.14     35.22 o 
  -4  17   8       65.82       51.64     35.78 o 
  -3  17   8       76.45       53.17     27.63 o 
  -2  17   8      704.94      640.61     47.06 o 
  -1  17   8       20.45       25.61     26.57 o 
   0  17   8     1157.55     1159.32     64.48 o 
   1  17   8      167.24      220.20     36.18 o 
   2  17   8      505.79      522.74     36.64 o 
   3  17   8       27.73       33.93     22.51 o 
   4  17   8       46.30       63.11     24.51 o 
   5  17   8      143.90      152.49     28.28 o 
   6  17   8        8.32      -11.23     21.65 o 
   7  17   8       81.70       64.26     25.89 o 
   8  17   8      437.72      523.57     55.77 o 
   9  17   8      169.29      218.69     42.27 o 
  -9  18   8        3.67      -29.95     43.82 o 
  -8  18   8      132.03      142.55     49.37 o 
  -7  18   8        0.90      -23.85     38.83 o 
  -6  18   8      109.45       67.95     42.16 o 
  -5  18   8       17.68        4.99     38.55 o 
  -4  18   8      167.70      132.57     49.37 o 
  -3  18   8        5.50       -9.28     24.79 o 
  -2  18   8        2.85       -4.18     24.30 o 
  -1  18   8      138.57      127.99     34.22 o 
   0  18   8      689.02      652.43     48.67 o 
   1  18   8       56.86       71.88     31.06 o 
   2  18   8      575.15      624.27     60.32 o 
   3  18   8        0.24       25.44     24.68 o 
   4  18   8      427.18      466.69     40.77 o 
   5  18   8        5.89      -17.02     22.72 o 
   6  18   8        8.98      -10.93     23.01 o 
   7  18   8       16.77       23.02     24.58 o 
  -7  19   8       41.70       22.74     43.82 o 
  -6  19   8        2.88      -29.12     40.49 o 
  -5  19   8       45.38       64.07     42.71 o 
  -4  19   8       33.73       28.29     42.99 o 
  -3  19   8        2.93        8.93     28.53 o 
  -2  19   8       97.33      138.11     35.50 o 
  -1  19   8      160.85      171.70     62.96 o 
   0  19   8       31.86       57.69     31.57 o 
   1  19   8      220.58      350.95     46.18 o 
   2  19   8      279.05      330.23     46.66 o 
   3  19   8      383.31      415.00     49.02 o 
   4  19   8        5.26       -2.77     36.89 o 
 -15   0   9     7984.21     8262.98    329.34 o 
 -13   0   9     6423.57     5956.35    169.32 o 
 -11   0   9        9.71        7.21     18.98 o 
  -9   0   9     1453.21     1316.98     47.12 o 
  -7   0   9     3375.41     3144.23     65.76 o 
  -5   0   9    25331.13    26003.88    653.08 o 
  -3   0   9     3482.77     3149.27    290.13 o 
  -1   0   9      155.66      120.57     16.47 o 
   1   0   9     1323.15     1365.96     42.28 o 
   3   0   9     1584.97     1578.21     33.21 o 
   5   0   9    21097.98    22196.74   1024.87 o 
   7   0   9      854.25      904.38     30.65 o 
   9   0   9      999.32     1260.56     42.94 o 
  11   0   9     1416.71     1499.29     64.07 o 
 -16   1   9      465.07      405.77     42.96 o 
 -15   1   9       93.52       46.11     25.38 o 
 -14   1   9     4854.44     4669.21     98.72 o 
 -13   1   9       94.07       44.16     19.16 o 
 -12   1   9      604.13      580.71     30.64 o 
 -11   1   9      170.09      189.12     25.42 o 
 -10   1   9        5.53        3.31     12.29 o 
  -9   1   9     2236.97     2187.43     72.60 o 
  -8   1   9       32.48       24.23     10.99 o 
  -7   1   9       18.15       12.73     10.06 o 
  -6   1   9     7648.09     7854.72    210.67 o 
  -5   1   9      437.87      411.57     18.53 o 
  -4   1   9     7633.80     7986.16    288.29 o 
  -3   1   9      752.58      751.90     20.96 o 
  -2   1   9     1386.29     1288.10     25.53 o 
  -1   1   9     1458.99     1442.77     59.07 o 
   0   1   9       56.09       21.65      8.03 o 
   1   1   9     7685.03     7994.66    277.31 o 
   2   1   9      158.34      216.86     13.64 o 
   3   1   9     2556.16     2763.26    119.28 o 
   4   1   9     2756.36     2831.97     81.91 o 
   5   1   9      594.53      586.39     24.51 o 
   6   1   9     2465.55     2515.96     83.95 o 
   7   1   9      454.72      520.78     20.30 o 
   8   1   9      393.88      415.07     30.70 o 
   9   1   9     3563.35     3924.97    127.30 o 
  10   1   9      204.97      188.37     18.14 o 
  11   1   9     2451.22     2689.41     84.36 o 
 -16   2   9       85.83       13.03     26.29 o 
 -15   2   9      112.75       92.10     26.74 o 
 -14   2   9      443.86      442.76     35.26 o 
 -13   2   9      435.73      436.60     33.21 o 
 -12   2   9        1.51       -1.93     15.76 o 
 -11   2   9        1.09       -5.81     14.81 o 
 -10   2   9     1380.02     1292.38     38.74 o 
  -9   2   9       59.22       37.61     12.94 o 
  -8   2   9      652.04      626.89     23.97 o 
  -7   2   9      220.45      260.78     25.35 o 
  -6   2   9     4404.15     4252.06     82.36 o 
  -5   2   9     1459.18     1295.87     48.08 o 
  -4   2   9      704.44      624.24     23.90 o 
  -3   2   9     1880.30     1892.89     81.64 o 
  -2   2   9       60.03       51.24      9.47 o 
  -1   2   9     1619.26     1669.55     63.25 o 
   0   2   9     1754.73     1740.95     71.30 o 
   1   2   9      105.02       81.72      8.81 o 
   2   2   9     3853.51     3983.87    186.88 o 
   3   2   9      155.23      180.69     15.29 o 
   4   2   9      339.05      311.08     30.16 o 
   5   2   9     2023.44     1966.74     49.67 o 
   6   2   9       32.10       37.75      9.87 o 
   7   2   9       82.34       31.95     10.64 o 
   8   2   9     2866.73     3156.75    107.87 o 
   9   2   9       56.91       37.23     12.08 o 
  10   2   9     4146.26     4354.90    177.15 o 
  11   2   9       52.48       71.74     24.37 o 
  12   2   9      825.76      852.62     44.87 o 
  13   2   9       58.67       22.46     51.86 o 
 -16   3   9      156.64      100.40     29.53 o 
 -15   3   9      392.97      443.84     44.80 o 
 -14   3   9      909.40      858.81     39.09 o 
 -13   3   9       23.97       14.29     18.08 o 
 -12   3   9     1921.35     1923.61     51.14 o 
 -11   3   9      281.12      245.37     25.13 o 
 -10   3   9      558.15      537.81     29.58 o 
  -9   3   9      306.82      323.07     22.38 o 
  -8   3   9     2754.51     2549.54     44.06 o 
  -7   3   9     1289.99     1222.55     36.07 o 
  -6   3   9     2007.53     1963.23     42.71 o 
  -5   3   9     2937.38     2957.64     97.61 o 
  -4   3   9     6819.48     7157.12    380.40 o 
  -3   3   9       46.01       44.54      9.49 o 
  -2   3   9     4910.93     5216.20    283.01 o 
  -1   3   9       54.18       45.54      9.18 o 
   0   3   9      481.95      538.81     25.92 o 
   1   3   9     3757.14     4036.98     92.49 o 
   2   3   9     1622.46     1623.34     71.38 o 
   3   3   9     3151.06     3337.01    126.88 o 
   4   3   9     1942.98     2053.76    103.51 o 
   5   3   9      110.55       90.33     11.16 o 
   6   3   9     1315.41     1451.26     56.45 o 
   7   3   9      262.82      283.90     27.30 o 
   8   3   9      639.65      707.51     26.64 o 
   9   3   9     1030.05     1076.34     53.51 o 
  10   3   9     1029.89     1071.02     28.34 o 
  11   3   9     1456.82     1622.17     69.20 o 
  12   3   9        1.96      -10.92     17.77 o 
  13   3   9      285.70      356.00     68.34 o 
  14   3   9       12.22       13.59     60.46 o 
 -16   4   9      141.62      115.84     35.15 o 
 -15   4   9       46.08       36.06     22.99 o 
 -14   4   9      209.93      197.21     32.65 o 
 -13   4   9       67.99       27.47     18.96 o 
 -12   4   9       61.22       34.94     18.72 o 
 -11   4   9     3353.72     3164.28     94.91 o 
 -10   4   9      500.98      473.60     42.00 o 
  -9   4   9     9913.14    10162.31    379.12 o 
  -8   4   9      149.78      103.46     17.11 o 
  -7   4   9     1719.65     1677.43     57.72 o 
  -6   4   9     1587.32     1436.90     31.72 o 
  -5   4   9      232.39      294.18     22.60 o 
  -4   4   9        8.24        7.25      8.72 o 
  -3   4   9      757.49      797.94     39.03 o 
  -2   4   9     5050.25     5409.13    184.19 o 
  -1   4   9    14063.05    14924.79    421.49 o 
   0   4   9     2918.55     3015.86     90.82 o 
   1   4   9    14450.48    14593.83    245.42 o 
   2   4   9     1935.94     1931.98     78.43 o 
   3   4   9     1069.12     1141.17     62.06 o 
   4   4   9       49.47       63.28      9.16 o 
   5   4   9        6.63        1.38      6.66 o 
   6   4   9      944.14     1061.36     41.76 o 
   7   4   9     1249.58     1363.21     52.09 o 
   8   4   9     1613.35     1763.42     82.41 o 
   9   4   9     1636.40     1708.28     37.29 o 
  10   4   9      412.27      385.84     20.67 o 
  11   4   9      210.80      237.52     22.44 o 
  12   4   9       12.12       12.10     14.72 o 
  13   4   9      438.04      487.64     36.19 o 
 -16   5   9     1055.30     1044.97     61.47 o 
 -15   5   9      233.37      221.30     31.30 o 
 -14   5   9      115.69      120.34     24.81 o 
 -13   5   9      158.00      146.72     24.68 o 
 -12   5   9       37.15       22.14     18.48 o 
 -11   5   9      406.63      366.93     39.69 o 
 -10   5   9      716.79      690.33     32.06 o 
  -9   5   9     1613.42     1503.71     78.27 o 
  -8   5   9     4992.85     4802.42    283.55 o 
  -7   5   9     4396.08     3759.45    161.39 o 
  -6   5   9      275.81      326.05     21.98 o 
  -5   5   9      522.16      570.15     20.18 o 
  -4   5   9     2131.99     2249.82    115.71 o 
  -3   5   9     4789.40     5081.46    206.78 o 
  -2   5   9      217.10      276.37     26.07 o 
  -1   5   9     3577.56     3523.69    126.44 o 
   0   5   9     4722.54     5045.14    158.79 o 
   1   5   9       10.06       -1.24      6.82 o 
   2   5   9      366.87      355.17     15.24 o 
   3   5   9        6.95        2.78      7.06 o 
   4   5   9     1103.67     1265.39     39.69 o 
   5   5   9     7501.11     7435.44    129.82 o 
   6   5   9       54.48       39.11     10.35 o 
   7   5   9     4154.23     4178.00    190.95 o 
   8   5   9      973.27      947.74     28.41 o 
   9   5   9      117.13      104.98     16.25 o 
  10   5   9      823.02      792.20     26.29 o 
  11   5   9       29.21       26.95     15.50 o 
  12   5   9       15.80        7.22     14.91 o 
  13   5   9     2589.75     2671.15     68.52 o 
  14   5   9        7.28      -14.42     28.57 o 
 -16   6   9      152.68      129.80     74.60 o 
 -15   6   9        0.83      -14.35     23.46 o 
 -14   6   9       58.78       32.62     23.14 o 
 -13   6   9       22.46      -12.13     19.75 o 
 -12   6   9      194.01      171.11     25.43 o 
 -11   6   9     1169.33     1122.99     41.62 o 
 -10   6   9      128.72       96.54     20.42 o 
  -9   6   9      516.08      572.74     29.88 o 
  -8   6   9       21.30       18.61     17.31 o 
  -7   6   9      174.33      135.86     16.88 o 
  -6   6   9      147.59      179.87     26.31 o 
  -5   6   9      106.52       91.80     16.17 o 
  -4   6   9     3507.10     3664.98    173.00 o 
  -3   6   9      396.41      440.70     18.39 o 
  -2   6   9     1342.87     1342.76     35.53 o 
  -1   6   9     1533.57     1685.36     80.11 o 
   0   6   9      295.26      282.64     14.73 o 
   1   6   9     2382.71     2293.69     98.21 o 
   2   6   9      829.24      830.65     27.40 o 
   3   6   9      411.20      403.81     27.32 o 
   4   6   9     1622.98     1707.69     35.09 o 
   5   6   9      155.32      193.48     19.02 o 
   6   6   9     5527.60     5707.78    253.22 o 
   7   6   9      638.18      649.78     23.00 o 
   8   6   9      365.55      399.59     21.88 o 
   9   6   9     1028.21     1049.69     29.54 o 
  10   6   9      157.49      155.99     17.16 o 
  11   6   9      849.14      925.17     49.70 o 
  12   6   9       30.87       22.32     16.67 o 
  13   6   9       23.94       17.20     29.12 o 
  14   6   9     2585.33     2775.07    109.27 o 
  15   6   9      196.23      180.27     46.32 o 
  16   6   9      899.60      967.64     74.05 o 
 -15   7   9        0.04       -6.38     61.01 o 
 -14   7   9      141.74      114.41     27.58 o 
 -13   7   9       12.29       20.78     21.65 o 
 -12   7   9     1235.22     1275.00     46.38 o 
 -11   7   9      109.79       76.96     24.11 o 
 -10   7   9     4468.56     4481.83    152.32 o 
  -9   7   9      148.92      108.27     25.25 o 
  -8   7   9     3520.96     3334.20    194.75 o 
  -7   7   9      150.43      136.79     17.13 o 
  -6   7   9      101.93       84.72     15.00 o 
  -5   7   9       12.73       11.87      9.80 o 
  -4   7   9      912.01     1060.43     54.02 o 
  -3   7   9        7.93        9.62      8.90 o 
  -2   7   9     2338.76     2325.95     84.30 o 
  -1   7   9     1354.79     1214.30     38.86 o 
   0   7   9     1556.15     1586.00     48.89 o 
   1   7   9     2181.33     2238.99     33.07 o 
   2   7   9     1974.96     2020.13     46.63 o 
   3   7   9      661.65      608.34     19.61 o 
   4   7   9       44.90       44.22     11.02 o 
   5   7   9       76.26       78.63     13.00 o 
   6   7   9      392.39      334.30     18.93 o 
   7   7   9      360.27      392.91     21.04 o 
   8   7   9     1031.45      997.77     44.92 o 
   9   7   9     2198.33     2246.94     42.35 o 
  10   7   9     3602.21     3724.24     77.60 o 
  11   7   9       25.09       -2.85     15.30 o 
  12   7   9       17.39      -13.02     19.28 o 
  13   7   9      278.93      350.28     54.36 o 
  14   7   9      587.29      622.35     61.57 o 
  15   7   9       10.66      -27.18     32.17 o 
  16   7   9        1.16       -5.82     37.44 o 
  17   7   9      330.89      382.45     66.01 o 
 -14   8   9      263.06      313.67     85.14 o 
 -13   8   9      613.82      732.27     77.18 o 
 -12   8   9       12.82       18.39     24.47 o 
 -11   8   9      839.49      854.16     44.71 o 
 -10   8   9       80.30       42.15     23.39 o 
  -9   8   9       20.54       -0.83     19.21 o 
  -8   8   9     1186.43     1121.97     48.80 o 
  -7   8   9     2923.09     2814.66    156.12 o 
  -6   8   9      539.41      537.81     28.54 o 
  -5   8   9     2513.87     2482.37    131.37 o 
  -4   8   9       19.16       14.53     10.63 o 
  -3   8   9     1184.71     1229.10     56.83 o 
  -2   8   9      278.25      331.07     27.53 o 
  -1   8   9       25.59       13.39      8.34 o 
   0   8   9       70.79       87.96     11.37 o 
   1   8   9      315.54      329.02     21.24 o 
   2   8   9      399.68      394.48     22.54 o 
   3   8   9     2893.36     2798.57     58.18 o 
   4   8   9     2022.76     2022.56     63.31 o 
   5   8   9     1323.35     1311.45     40.63 o 
   6   8   9      163.20      217.47     18.86 o 
   7   8   9      266.01      313.87     24.26 o 
   8   8   9      328.13      320.38     21.66 o 
   9   8   9        2.07       -4.70     12.48 o 
  10   8   9       45.89       39.80     14.59 o 
  11   8   9      697.87      647.43     50.75 o 
  12   8   9     1256.63     1406.00    117.04 o 
  13   8   9        0.61      -10.54     30.23 o 
  14   8   9     1894.82     1968.56     97.35 o 
  15   8   9       17.46       26.62     36.61 o 
  16   8   9        4.43        1.11     38.27 o 
  17   8   9      129.60      198.58     55.19 o 
  18   8   9       12.27       25.79     44.65 o 
 -21   9   9      339.93      585.19     80.15 o 
 -20   9   9       71.20       31.89     45.48 o 
 -13   9   9      187.08      230.47     77.10 o 
 -12   9   9      439.00      522.29    104.71 o 
 -11   9   9       51.03       41.53     30.68 o 
 -10   9   9       28.92        0.21     26.42 o 
  -9   9   9      712.61      686.09     50.40 o 
  -8   9   9      664.31      643.55     33.23 o 
  -7   9   9       29.02       24.15     16.51 o 
  -6   9   9       97.85       66.98     17.69 o 
  -5   9   9       94.29       76.15     14.81 o 
  -4   9   9     1732.90     1782.11     86.15 o 
  -3   9   9      514.74      440.73     23.84 o 
  -2   9   9       24.77       25.59     14.54 o 
  -1   9   9      342.44      359.92     24.41 o 
   0   9   9        8.29       -1.21      8.56 o 
   1   9   9      896.50      813.48     29.58 o 
   2   9   9       99.86       97.78     13.17 o 
   3   9   9      971.90      947.72     34.47 o 
   4   9   9      642.89      689.93     24.88 o 
   5   9   9     3051.52     2833.88     45.90 o 
   6   9   9      765.77      712.67     25.99 o 
   7   9   9      322.87      335.23     21.66 o 
   8   9   9      700.08      727.73     27.86 o 
   9   9   9       71.81       74.10     16.09 o 
  10   9   9      277.04      334.23     37.84 o 
  11   9   9     1086.99     1054.56     50.69 o 
  12   9   9        6.65       -5.22     21.56 o 
  13   9   9     2379.76     2667.31     79.22 o 
  14   9   9      105.12       94.02     43.54 o 
  15   9   9      182.29      214.94     51.03 o 
  16   9   9       38.42       10.26     41.05 o 
  17   9   9        7.22       -9.98     41.88 o 
  18   9   9        4.69      -35.78     41.88 o 
 -11  10   9       88.74      102.93     42.68 o 
 -10  10   9      474.65      488.88    177.78 o 
  -9  10   9        3.43      -22.01     31.62 o 
  -8  10   9      313.43      297.31     31.90 o 
  -7  10   9      607.77      598.90     50.28 o 
  -6  10   9      593.20      595.31     34.69 o 
  -5  10   9     2986.73     3232.98    125.14 o 
  -4  10   9      130.96      121.74     27.42 o 
  -3  10   9      945.01      934.75     36.79 o 
  -2  10   9      764.27      759.94     32.50 o 
  -1  10   9       81.23       47.18     11.81 o 
   0  10   9     1087.36     1053.83     28.92 o 
   1  10   9     1324.17     1164.90     41.08 o 
   2  10   9       14.67        3.80     11.11 o 
   3  10   9      969.47      871.22     27.56 o 
   4  10   9      122.90      114.26     16.15 o 
   5  10   9      748.48      699.32     26.17 o 
   6  10   9      538.46      469.57     23.78 o 
   7  10   9       21.71       16.64     13.54 o 
   8  10   9      645.33      579.82     26.81 o 
   9  10   9        9.76       -6.07     14.04 o 
  10  10   9      567.35      602.49     32.56 o 
  11  10   9      260.15      331.14     38.67 o 
  12  10   9     1016.26     1099.54     84.31 o 
  13  10   9      237.16      213.53     68.92 o 
  14  10   9        4.09        6.38     34.39 o 
  15  10   9       31.34       78.76     43.82 o 
  16  10   9       59.86       82.92     47.70 o 
  17  10   9       23.89        2.50     46.04 o 
 -10  11   9      174.81      152.72     62.82 o 
  -9  11   9       20.26      -14.86     35.92 o 
  -8  11   9       10.93        3.71     19.08 o 
  -7  11   9        8.52       10.64     19.20 o 
  -6  11   9     3130.70     3298.83     91.19 o 
  -5  11   9       24.25       20.89     14.26 o 
  -4  11   9     6389.15     6439.39     95.52 o 
  -3  11   9      459.06      393.95     40.39 o 
  -2  11   9      617.27      571.10     41.15 o 
  -1  11   9      351.84      327.70     22.38 o 
   0  11   9      404.48      367.26     23.76 o 
   1  11   9      247.24      203.99     18.68 o 
   2  11   9      231.24      204.66     18.75 o 
   3  11   9      225.22      216.25     19.82 o 
   4  11   9     3975.33     3726.12    121.77 o 
   5  11   9       72.10       58.63     15.10 o 
   6  11   9     1450.77     1376.99     36.45 o 
   7  11   9       61.03       62.01     15.95 o 
   8  11   9      258.20      298.48     36.59 o 
   9  11   9      114.69       99.45     21.07 o 
  10  11   9      165.08      177.60     31.63 o 
  11  11   9       49.11       67.24     28.45 o 
  12  11   9      100.17       88.07     28.65 o 
  13  11   9       63.03       74.64     46.32 o 
  14  11   9      583.95      605.43     67.67 o 
  15  11   9        3.56        9.43     37.44 o 
  16  11   9        7.03       -2.50     40.21 o 
  -8  12   9       79.24       55.21     23.06 o 
  -7  12   9       85.30       51.40     24.10 o 
  -6  12   9      297.96      298.19     34.45 o 
  -5  12   9     2990.31     3100.42    159.64 o 
  -4  12   9       32.49       11.73     15.01 o 
  -3  12   9      677.32      743.44     34.25 o 
  -2  12   9      364.47      364.12     51.24 o 
  -1  12   9      936.31      802.26     29.76 o 
   0  12   9     1435.99     1370.98     37.30 o 
   1  12   9      390.90      380.71     23.94 o 
   2  12   9      717.28      663.40     27.49 o 
   3  12   9     1183.28     1084.24     32.83 o 
   4  12   9       31.52       13.11     14.23 o 
   5  12   9     1046.54      990.58     32.85 o 
   6  12   9       25.46       13.56     14.68 o 
   7  12   9        5.54        2.65     15.15 o 
   8  12   9     1088.19     1049.19     41.65 o 
   9  12   9       94.20      105.22     22.90 o 
  10  12   9     2572.86     2659.57     81.08 o 
  11  12   9       75.31       60.39     27.36 o 
  12  12   9      219.16      211.28     36.79 o 
  13  12   9       34.93       44.01     28.01 o 
  14  12   9        7.16       70.44     43.82 o 
  15  12   9       12.32       26.35     41.05 o 
  -8  13   9      346.00      305.35     47.15 o 
  -7  13   9       12.29        8.27     26.97 o 
  -6  13   9       54.23       45.25     25.74 o 
  -5  13   9      303.23      317.70     41.71 o 
  -4  13   9        4.53       -7.79     17.66 o 
  -3  13   9      154.29      128.19     24.16 o 
  -2  13   9        9.56       -1.49     22.69 o 
  -1  13   9      391.40      397.52     34.91 o 
   0  13   9        4.58       -7.28     13.49 o 
   1  13   9      341.90      365.43     29.47 o 
   2  13   9      225.68      181.72     21.96 o 
   3  13   9      122.16      117.92     20.04 o 
   4  13   9       65.58       34.17     17.77 o 
   5  13   9      170.15      167.89     23.51 o 
   6  13   9       84.41       80.98     20.70 o 
   7  13   9      345.94      385.75     35.88 o 
   8  13   9       59.40       49.16     20.49 o 
   9  13   9      593.36      642.14     36.43 o 
  10  13   9       22.62       18.89     24.98 o 
  11  13   9      189.06      183.76     47.70 o 
  12  13   9        3.03      -24.09     26.15 o 
  13  13   9       23.12       14.78     29.19 o 
  14  13   9       57.48       56.58     44.65 o 
  -8  14   9       34.46       21.08     32.17 o 
  -7  14   9      390.74      450.12     51.59 o 
  -6  14   9        4.91       19.14     31.62 o 
  -5  14   9      132.11       96.24     38.55 o 
  -4  14   9      460.61      488.03     41.88 o 
  -3  14   9      335.02      345.87     36.97 o 
  -2  14   9        8.23       -1.87     19.80 o 
  -1  14   9      917.80      828.56     46.47 o 
   0  14   9       75.62       74.85     20.38 o 
   1  14   9      215.03      225.27     25.92 o 
   2  14   9       24.74       30.96     18.97 o 
   3  14   9        1.70       -7.84     15.46 o 
   4  14   9      593.47      517.40     33.03 o 
   5  14   9       50.75       34.29     18.52 o 
   6  14   9      734.40      682.29     37.06 o 
   7  14   9      614.07      566.18     34.94 o 
   8  14   9        5.04       -6.45     19.37 o 
   9  14   9      637.71      587.72     36.86 o 
  10  14   9      171.16      182.00     35.97 o 
  11  14   9        4.32       -2.74     26.74 o 
  12  14   9      146.25      143.86     37.40 o 
  13  14   9       10.36        0.96     32.66 o 
  -9  15   9       20.58        3.33     33.56 o 
  -8  15   9     1402.80     1336.23     83.20 o 
  -7  15   9        3.88       19.69     29.95 o 
  -6  15   9       37.79       18.03     30.51 o 
  -5  15   9        2.10       -1.39     29.95 o 
  -4  15   9       46.78       24.84     22.75 o 
  -3  15   9        5.07       11.10     21.94 o 
  -2  15   9      422.36      431.52     40.19 o 
  -1  15   9       40.43       10.84     22.06 o 
   0  15   9     3534.31     3384.36     88.83 o 
   1  15   9      108.14      108.72     23.59 o 
   2  15   9       35.70       19.12     18.46 o 
   3  15   9       13.10       -7.28     17.60 o 
   4  15   9      327.05      342.90     33.29 o 
   5  15   9       18.80       15.12     20.44 o 
   6  15   9       25.92        6.40     19.97 o 
   7  15   9       79.49       76.66     22.97 o 
   8  15   9      652.67      666.80     39.79 o 
   9  15   9      250.36      267.89     42.20 o 
  10  15   9       95.87       39.60     31.27 o 
  11  15   9       98.08       76.98     34.22 o 
  12  15   9       77.87       51.68     54.50 o 
  -9  16   9      721.76      923.82     74.60 o 
  -8  16   9        0.98       -0.28     34.94 o 
  -7  16   9      395.48      425.16     62.12 o 
  -6  16   9       86.01       74.60     38.55 o 
  -5  16   9       83.10       20.80     33.56 o 
  -4  16   9      414.10      498.29     47.56 o 
  -3  16   9      181.50      195.54     34.12 o 
  -2  16   9      241.84      252.88     47.43 o 
  -1  16   9      499.86      546.39     48.34 o 
   0  16   9      151.85      162.12     34.42 o 
   1  16   9      598.33      582.73     36.61 o 
   2  16   9      184.66      178.79     27.70 o 
   3  16   9      134.14      169.40     28.53 o 
   4  16   9      645.62      603.55     37.99 o 
   5  16   9      299.58      289.91     32.67 o 
   6  16   9      226.23      241.27     32.96 o 
   7  16   9       45.46       58.09     23.57 o 
   8  16   9      547.26      603.87     40.82 o 
   9  16   9      226.55      253.01     42.50 o 
  10  16   9      157.82      110.29     38.13 o 
  -9  17   9      322.02      369.14     61.85 o 
  -8  17   9      444.86      497.55     66.84 o 
  -7  17   9       93.84       96.51     43.82 o 
  -6  17   9        0.90        3.05     36.61 o 
  -5  17   9      445.59      500.88     61.85 o 
  -4  17   9       51.21       38.45     27.83 o 
  -3  17   9       90.95       77.80     31.48 o 
  -2  17   9      139.58       85.63     29.31 o 
  -1  17   9       14.01      -13.58     24.80 o 
   0  17   9       57.94       58.29     29.80 o 
   1  17   9       17.64        4.40     25.59 o 
   2  17   9       45.11       31.47     23.22 o 
   3  17   9      234.09      278.53     33.41 o 
   4  17   9        8.54       15.12     21.94 o 
   5  17   9      193.14      201.87     31.02 o 
   6  17   9       39.26       32.62     24.76 o 
   7  17   9      158.01      153.24     33.77 o 
   8  17   9       13.11        9.96     25.59 o 
  -8  18   9        4.73       -0.55     38.00 o 
  -7  18   9      148.27      142.83     51.59 o 
  -6  18   9       22.73       11.93     39.94 o 
  -5  18   9        7.52       -7.49     42.71 o 
  -4  18   9        1.90      -26.35     37.44 o 
  -3  18   9      311.66      409.61     84.59 o 
  -2  18   9       34.03       50.94     29.69 o 
  -1  18   9      440.35      509.18     50.57 o 
   0  18   9        9.53       47.95     28.53 o 
   1  18   9      583.90      622.35     49.13 o 
   2  18   9      111.55      194.94     42.29 o 
   3  18   9       72.04       33.65     24.19 o 
   4  18   9       32.26       25.43     25.72 o 
   5  18   9        2.69        3.92     24.84 o 
   6  18   9        2.00      -23.79     23.79 o 
   7  18   9       32.79      -28.84     39.94 o 
  -5  19   9      137.12       90.41     48.26 o 
  -4  19   9       28.80       41.05     41.32 o 
  -3  19   9       52.14       60.94     34.71 o 
  -2  19   9        2.88       15.30     28.03 o 
  -1  19   9        1.52       -9.87     27.85 o 
   0  19   9       54.70       65.28     32.15 o 
   1  19   9      108.71      104.93     34.59 o 
   2  19   9       71.90       89.92     35.15 o 
 -16   0  10        4.75       15.25     37.26 o 
 -14   0  10      428.96      460.57     58.63 o 
 -12   0  10      606.38      650.84     43.72 o 
 -10   0  10      261.40      243.87     54.02 o 
  -8   0  10     5940.64     5883.46    135.46 o 
  -6   0  10     2469.13     2537.99     67.28 o 
  -4   0  10      736.06      650.14     56.79 o 
  -2   0  10       52.22       26.34     13.03 o 
   0   0  10     8255.08     8360.74    252.03 o 
   2   0  10    17894.58    18850.38    866.90 o 
   4   0  10       11.62        4.44     10.16 o 
   6   0  10      906.25      806.39     68.74 o 
   8   0  10     7336.57     7725.97    716.51 o 
  10   0  10     7144.79     8470.98    558.84 o 
  12   0  10      177.96      163.63     36.33 o 
 -16   1  10      866.49      914.50     50.43 o 
 -15   1  10      842.92      873.18     46.82 o 
 -14   1  10     2552.78     2466.66     70.33 o 
 -13   1  10      172.04      142.43     23.90 o 
 -12   1  10     3580.78     3539.23     67.91 o 
 -11   1  10      818.25      825.94     30.84 o 
 -10   1  10     3030.95     2884.13     80.02 o 
  -9   1  10       63.24       52.54     13.95 o 
  -8   1  10      627.92      643.29     24.38 o 
  -7   1  10     3890.56     3869.96     61.18 o 
  -6   1  10     2163.71     1851.76     51.61 o 
  -5   1  10     1938.94     1911.72     56.66 o 
  -4   1  10     4191.67     4039.80    130.56 o 
  -3   1  10     1990.29     2099.98     75.75 o 
  -2   1  10     3170.77     3156.72    116.28 o 
  -1   1  10        6.67        2.93      6.35 o 
   0   1  10       30.21        9.29      6.22 o 
   1   1  10     4236.93     4435.77    197.20 o 
   2   1  10      616.28      628.95     29.20 o 
   3   1  10     4595.06     4620.08    121.25 o 
   4   1  10     2533.53     2639.27     76.03 o 
   5   1  10        1.83       -2.10      8.02 o 
   6   1  10     4971.16     5349.87    247.50 o 
   7   1  10       75.03       68.20     12.27 o 
   8   1  10       38.04       17.19     11.36 o 
   9   1  10      364.78      448.17     24.25 o 
  10   1  10      510.58      543.27     28.38 o 
  11   1  10     1612.92     1886.78     57.56 o 
  12   1  10      111.23       52.14     29.40 o 
 -16   2  10      529.74      486.57     47.04 o 
 -15   2  10     1895.58     1934.91     66.15 o 
 -14   2  10      934.52     1010.86     42.74 o 
 -13   2  10     1321.57     1368.01     46.42 o 
 -12   2  10      656.85      653.63     32.89 o 
 -11   2  10      426.72      458.51     45.21 o 
 -10   2  10     2687.78     2696.93     83.38 o 
  -9   2  10     2637.88     2507.64     46.57 o 
  -8   2  10       65.54       47.02     12.78 o 
  -7   2  10     1712.28     1540.59     58.11 o 
  -6   2  10     3061.29     3070.92    101.06 o 
  -5   2  10     4326.54     4256.94    112.45 o 
  -4   2  10      330.80      368.03     18.14 o 
  -3   2  10     2024.37     1907.71     83.20 o 
  -2   2  10     1226.23     1164.61     60.73 o 
  -1   2  10     5885.70     6134.34    296.30 o 
   0   2  10     3351.99     3434.14    118.03 o 
   1   2  10     1431.11     1488.98     40.61 o 
   2   2  10       71.27       57.52      8.99 o 
   3   2  10       79.70       46.62      8.98 o 
   4   2  10      396.92      384.78     18.13 o 
   5   2  10     2841.25     2926.66     88.21 o 
   6   2  10       15.76       14.05      9.36 o 
   7   2  10     1090.92     1333.09     61.93 o 
   8   2  10      241.94      247.68     18.96 o 
   9   2  10        2.58       -3.54     11.56 o 
  10   2  10     1069.65     1102.61     34.86 o 
  11   2  10        1.12      -11.22     13.58 o 
  12   2  10      170.31      183.03     49.64 o 
 -16   3  10       89.82       47.17     41.42 o 
 -15   3  10      396.52      434.18     37.53 o 
 -14   3  10       29.15       11.82     20.78 o 
 -13   3  10        0.79      -12.12     18.51 o 
 -12   3  10      274.74      240.30     27.01 o 
 -11   3  10        2.48      -15.19     15.19 o 
 -10   3  10     3937.89     3694.41    124.06 o 
  -9   3  10     2031.20     1927.21     47.81 o 
  -8   3  10      761.23      835.95     27.91 o 
  -7   3  10       62.83       33.69     12.22 o 
  -6   3  10       45.31       24.64     11.17 o 
  -5   3  10       73.17       49.82     11.79 o 
  -4   3  10      240.75      267.81     25.44 o 
  -3   3  10      572.73      480.35     31.79 o 
  -2   3  10     5810.10     6046.45    206.40 o 
  -1   3  10     2528.49     2503.97     47.17 o 
   0   3  10     6411.89     6541.60    205.14 o 
   1   3  10     2480.22     2470.98     67.57 o 
   2   3  10       12.79        2.88      7.70 o 
   3   3  10      495.71      459.52     18.91 o 
   4   3  10      158.08      112.86     12.54 o 
   5   3  10      700.34      709.23     22.92 o 
   6   3  10     2395.18     2412.56     79.01 o 
   7   3  10     2191.22     2400.98     66.04 o 
   8   3  10     1137.54     1161.02     33.90 o 
   9   3  10     1301.15     1295.31     35.10 o 
  10   3  10      108.72       75.13     13.53 o 
  11   3  10     1151.26     1248.27     31.97 o 
  12   3  10      163.71      122.56     24.78 o 
  13   3  10      542.04      731.90    111.49 o 
 -16   4  10      245.68      297.85     44.38 o 
 -15   4  10        1.96        4.13     22.49 o 
 -14   4  10      288.11      207.67     28.93 o 
 -13   4  10     1026.44     1008.32     41.25 o 
 -12   4  10        9.10        8.90     17.67 o 
 -11   4  10      191.68      145.59     22.45 o 
 -10   4  10       49.55       43.89     17.75 o 
  -9   4  10        9.27       13.06     15.05 o 
  -8   4  10      452.94      468.83     24.26 o 
  -7   4  10      126.24      102.55     24.24 o 
  -6   4  10      845.26      855.31     31.17 o 
  -5   4  10      683.06      699.20     27.58 o 
  -4   4  10     5859.16     6168.28    350.96 o 
  -3   4  10     1608.38     1739.37     63.98 o 
  -2   4  10      119.79      145.46     15.78 o 
  -1   4  10       68.31       57.02      9.03 o 
   0   4  10       35.35       19.39      8.40 o 
   1   4  10     1163.98     1082.78     34.28 o 
   2   4  10        4.56        7.94      8.51 o 
   3   4  10      322.40      319.83     15.72 o 
   4   4  10     3514.89     3508.11    165.18 o 
   5   4  10       12.47        5.22      7.31 o 
   6   4  10     6138.81     6188.29    200.35 o 
   7   4  10       21.66       13.21      8.88 o 
   8   4  10     2704.29     2674.09    109.31 o 
   9   4  10     1054.32     1019.78     30.62 o 
  10   4  10       19.25       15.50     13.06 o 
  11   4  10      621.96      705.19     30.88 o 
  12   4  10      208.95      203.01     32.26 o 
  13   4  10      384.65      395.67     52.80 o 
 -16   5  10      498.60      635.99     87.64 o 
 -15   5  10      447.14      445.73     38.59 o 
 -14   5  10      164.52      136.20     26.64 o 
 -13   5  10      439.61      423.82     57.03 o 
 -12   5  10     1854.62     1774.94     60.26 o 
 -11   5  10      994.86     1001.93     60.75 o 
 -10   5  10     6356.27     6512.33    231.64 o 
  -9   5  10      228.00      190.89     28.63 o 
  -8   5  10     5855.85     5492.38    193.91 o 
  -7   5  10      721.47      579.11     31.45 o 
  -6   5  10      248.74      258.85     28.23 o 
  -5   5  10     1468.10     1356.86     61.16 o 
  -4   5  10       57.86       58.50      9.90 o 
  -3   5  10        9.86       26.46      8.12 o 
  -2   5  10     1891.04     2150.52    109.73 o 
  -1   5  10     1098.90     1179.93     51.80 o 
   0   5  10     8223.31     8465.27    276.90 o 
   1   5  10      478.11      478.25     19.12 o 
   2   5  10     7174.84     7269.79    248.37 o 
   3   5  10     3008.48     3151.30    102.53 o 
   4   5  10        7.41        0.14      8.00 o 
   5   5  10       42.68       46.77     10.14 o 
   6   5  10        3.44       -5.56      9.12 o 
   7   5  10        3.82       -2.81      9.18 o 
   8   5  10      516.37      476.52     23.72 o 
   9   5  10      137.77      122.06     14.74 o 
  10   5  10     3628.66     3472.04     83.67 o 
  11   5  10       16.86       11.95     15.10 o 
  12   5  10       69.08       36.89     24.46 o 
 -15   6  10       16.42      -25.37     31.27 o 
 -14   6  10       87.46       46.78     24.65 o 
 -13   6  10       12.26       -7.00     19.19 o 
 -12   6  10       26.06        2.07     18.70 o 
 -11   6  10     1750.31     1717.08     57.33 o 
 -10   6  10        0.18        2.04     17.77 o 
  -9   6  10     8550.91     7633.29    245.75 o 
  -8   6  10       11.16       -1.22     16.83 o 
  -7   6  10     2745.34     2730.35    151.17 o 
  -6   6  10      141.84      140.98     21.90 o 
  -5   6  10       11.53        4.15      8.20 o 
  -4   6  10     3249.21     3464.78    212.05 o 
  -3   6  10       56.74       48.55     10.48 o 
  -2   6  10      229.39      242.04     16.26 o 
  -1   6  10     2072.91     2038.49     96.10 o 
   0   6  10     1855.15     1900.13     62.21 o 
   1   6  10     7924.65     7996.21    261.69 o 
   2   6  10       24.15        7.36      8.02 o 
   3   6  10      150.28      167.64     16.62 o 
   4   6  10     6325.23     6122.03    158.64 o 
   5   6  10      100.32       86.13     12.88 o 
   6   6  10     1015.68      996.35     41.74 o 
   7   6  10      114.85       98.83     13.49 o 
   8   6  10       23.11       33.67     12.03 o 
   9   6  10     1671.12     1738.08     59.66 o 
  10   6  10       61.71       63.17     14.82 o 
  11   6  10      837.58      819.32     35.34 o 
  12   6  10      863.07      956.71     46.66 o 
 -15   7  10        3.04      -23.57     67.67 o 
 -14   7  10        4.79        1.84     30.88 o 
 -13   7  10        3.76      -13.81     23.72 o 
 -12   7  10       16.27       43.75     24.47 o 
 -11   7  10      104.92      115.30     25.44 o 
 -10   7  10       44.02       31.23     21.09 o 
  -9   7  10      300.16      284.85     31.08 o 
  -8   7  10      987.66      830.77     38.79 o 
  -7   7  10      275.58      301.73     34.64 o 
  -6   7  10      135.13      110.56     18.41 o 
  -5   7  10     1500.75     1585.31     93.72 o 
  -4   7  10       51.93       51.38     12.19 o 
  -3   7  10     1797.63     1983.42    104.27 o 
  -2   7  10       34.42       33.07     12.30 o 
  -1   7  10     1972.02     2001.80     68.51 o 
   0   7  10     2057.33     1969.50     72.76 o 
   1   7  10       38.45       25.83      9.55 o 
   2   7  10      269.46      283.49     17.97 o 
   3   7  10     1596.74     1643.75     34.90 o 
   4   7  10        2.09       -2.82      9.61 o 
   5   7  10     6932.09     6761.66    261.61 o 
   6   7  10        0.26        4.89     10.05 o 
   7   7  10     1251.27     1211.69     29.94 o 
   8   7  10      266.34      290.28     21.18 o 
   9   7  10      606.60      608.09     32.89 o 
  10   7  10      481.08      492.96     25.58 o 
  11   7  10       53.10       29.69     20.08 o 
  12   7  10       95.98       66.22     23.63 o 
  13   7  10     3197.83     3601.16    395.63 o 
  14   7  10        0.24      -27.73     31.34 o 
 -14   8  10      100.22      102.34     69.06 o 
 -13   8  10     1860.91     1989.27     81.06 o 
 -12   8  10      544.77      566.59     49.32 o 
 -11   8  10      497.67      521.19     43.15 o 
 -10   8  10      857.77      823.50     43.16 o 
  -9   8  10      869.97      746.80     47.54 o 
  -8   8  10      269.35      220.59     34.22 o 
  -7   8  10      474.95      437.75     34.87 o 
  -6   8  10      364.14      287.67     28.06 o 
  -5   8  10     3112.05     3115.05    185.84 o 
  -4   8  10       19.50       19.53     11.39 o 
  -3   8  10      333.14      293.67     20.90 o 
  -2   8  10     1146.48     1163.40     47.32 o 
  -1   8  10      102.39       84.29     13.49 o 
   0   8  10     1212.33     1264.56     32.13 o 
   1   8  10      346.70      337.09     21.73 o 
   2   8  10       13.11        4.25      9.55 o 
   3   8  10      945.55      916.53     40.75 o 
   4   8  10      544.21      484.33     25.01 o 
   5   8  10      719.57      685.26     23.73 o 
   6   8  10      457.36      412.22     20.84 o 
   7   8  10      220.57      184.46     18.31 o 
   8   8  10     1490.59     1472.24     36.15 o 
   9   8  10       73.55       64.78     15.38 o 
  10   8  10      130.98      159.16     23.13 o 
  11   8  10        2.74       -6.47     19.19 o 
  12   8  10      951.73     1080.87     60.46 o 
  13   8  10       86.40       76.63     28.52 o 
  14   8  10      302.09      389.39     60.46 o 
  15   8  10      221.17      299.25     58.80 o 
 -13   9  10      594.07      932.97    120.09 o 
 -12   9  10     1665.75     1632.02    106.32 o 
 -11   9  10      199.79      153.41     40.93 o 
 -10   9  10       79.64       42.29     28.60 o 
  -9   9  10      742.39      724.69     48.09 o 
  -8   9  10      409.77      392.27     43.23 o 
  -7   9  10      413.47      347.02     36.39 o 
  -6   9  10     3741.69     3760.24    181.68 o 
  -5   9  10      974.29     1065.40     53.35 o 
  -4   9  10     4319.64     4445.96    192.42 o 
  -3   9  10       50.18       24.79     12.61 o 
  -2   9  10       75.62       49.67     12.73 o 
  -1   9  10       92.58       63.79     11.73 o 
   0   9  10      613.27      579.88     21.69 o 
   1   9  10       85.57       67.83     12.56 o 
   2   9  10     3057.42     2934.20     81.49 o 
   3   9  10      951.88      904.55     26.42 o 
   4   9  10     3455.51     3275.13     65.07 o 
   5   9  10      360.04      358.07     21.34 o 
   6   9  10        6.81       -3.00     10.72 o 
   7   9  10        1.42       -8.07     11.80 o 
   8   9  10        7.45        3.49     13.32 o 
   9   9  10     1196.90     1253.92     39.57 o 
  10   9  10      830.28      854.99     36.91 o 
  11   9  10       41.64       40.80     25.51 o 
  12   9  10      273.04      251.31     35.45 o 
  13   9  10       52.10       22.71     25.98 o 
  14   9  10        9.00       13.04     35.50 o 
  15   9  10      321.44      454.84     68.23 o 
  16   9  10       94.26       79.32     45.48 o 
 -11  10  10      225.89      259.87     81.26 o 
 -10  10  10        3.97      -26.74     34.18 o 
  -9  10  10     1038.73      980.06     56.20 o 
  -8  10  10      148.06      121.66     26.46 o 
  -7  10  10        7.22       -2.56     16.61 o 
  -6  10  10     1859.74     1960.75     54.48 o 
  -5  10  10     6160.02     6074.88     93.71 o 
  -4  10  10       14.82       -4.77     12.66 o 
  -3  10  10     3141.23     3107.29     52.95 o 
  -2  10  10      215.34      230.18     21.02 o 
  -1  10  10      554.64      481.02     23.17 o 
   0  10  10       61.25       47.98     11.64 o 
   1  10  10       18.44        6.95     10.73 o 
   2  10  10      959.35      881.38     26.65 o 
   3  10  10     1369.03     1254.23     32.90 o 
   4  10  10     1547.67     1492.10     36.23 o 
   5  10  10     3206.38     3047.04     69.93 o 
   6  10  10       28.81       19.81     13.17 o 
   7  10  10        1.33       -4.79     12.90 o 
   8  10  10      197.31      200.82     24.71 o 
   9  10  10       39.87       21.12     17.23 o 
  10  10  10      669.77      676.84     35.28 o 
  11  10  10      323.21      369.88     39.30 o 
  12  10  10      850.96      961.37     62.54 o 
  13  10  10      169.76      167.94     33.23 o 
  14  10  10      112.74      199.13     52.69 o 
  15  10  10        3.62      117.87     49.92 o 
  16  10  10       35.60      -23.30     42.16 o 
  17  10  10        1.27       -0.28     46.87 o 
  -9  11  10     1070.96     1122.13     77.24 o 
  -8  11  10      464.71      507.08     38.05 o 
  -7  11  10      166.23      127.64     24.38 o 
  -6  11  10       24.45       14.87     18.80 o 
  -5  11  10      175.58      132.53     24.54 o 
  -4  11  10      550.18      567.43     32.84 o 
  -3  11  10       16.32        3.12     13.71 o 
  -2  11  10       78.61       60.81     17.15 o 
  -1  11  10      691.12      682.35     37.85 o 
   0  11  10       15.69        7.33     12.26 o 
   1  11  10     1746.29     1681.28     69.47 o 
   2  11  10      183.01      171.92     18.59 o 
   3  11  10      718.55      642.26     44.75 o 
   4  11  10        4.09       -3.24     12.58 o 
   5  11  10      104.77       72.73     15.89 o 
   6  11  10       11.34        3.71     13.39 o 
   7  11  10      288.44      299.04     36.40 o 
   8  11  10        1.45      -15.58     15.58 o 
   9  11  10     2303.47     2249.59     58.30 o 
  10  11  10      268.90      323.11     32.49 o 
  11  11  10     1690.23     1884.45     69.39 o 
  12  11  10        6.70       12.14     25.38 o 
  13  11  10      205.41      251.84     38.41 o 
  14  11  10       32.09       66.56     43.82 o 
  15  11  10       37.96       47.15     45.21 o 
  16  11  10      130.84       95.41     52.97 o 
  -8  12  10       25.36        3.61     23.32 o 
  -7  12  10      546.88      555.35     59.91 o 
  -6  12  10       13.86        7.70     20.38 o 
  -5  12  10     1491.41     1496.94     50.82 o 
  -4  12  10       79.03       55.04     17.53 o 
  -3  12  10     1092.53     1008.65     38.12 o 
  -2  12  10       80.33       59.98     18.36 o 
  -1  12  10     1014.55      998.58     38.23 o 
   0  12  10      116.85       86.52     17.51 o 
   1  12  10      334.71      329.98     24.75 o 
   2  12  10      167.16      135.34     18.20 o 
   3  12  10      259.01      211.14     23.98 o 
   4  12  10      342.60      309.80     25.40 o 
   5  12  10      412.35      406.11     33.35 o 
   6  12  10      144.57      144.50     27.85 o 
   7  12  10      262.07      241.19     30.75 o 
   8  12  10      310.48      328.45     31.12 o 
   9  12  10      277.31      392.56     34.32 o 
  10  12  10       27.77       24.29     25.00 o 
  11  12  10       40.42       47.70     27.16 o 
  12  12  10      861.52      920.25     99.15 o 
  13  12  10      153.27      153.76     34.28 o 
  14  12  10       94.41      129.24     47.98 o 
  15  12  10       45.98       11.93     42.16 o 
  -8  13  10      630.23      717.48     59.63 o 
  -6  13  10      716.61      680.03     51.09 o 
  -5  13  10        1.13       -7.77     26.62 o 
  -4  13  10      485.27      488.14     61.71 o 
  -3  13  10       70.41       54.90     19.94 o 
  -2  13  10      410.09      428.30     35.96 o 
  -1  13  10     1423.64     1302.73     52.90 o 
   0  13  10      667.54      672.69     32.20 o 
   1  13  10      405.64      394.42     27.57 o 
   2  13  10      114.00       79.67     19.62 o 
   3  13  10      188.95      181.88     24.04 o 
   4  13  10       94.19       74.76     20.47 o 
   5  13  10      265.03      270.61     28.42 o 
   6  13  10      184.36      191.62     30.00 o 
   7  13  10      508.54      503.99     35.91 o 
   8  13  10      520.42      490.51     33.46 o 
   9  13  10     1039.47     1068.83     52.50 o 
  10  13  10       20.82       -2.03     25.47 o 
  11  13  10       44.49       36.70     29.02 o 
  12  13  10       20.34        1.54     44.93 o 
  13  13  10      558.39      642.71     56.44 o 
  14  13  10        9.52       15.25     43.54 o 
  -8  14  10        1.17        8.04     31.62 o 
  -7  14  10       20.35       20.25     36.05 o 
  -6  14  10        8.06       -8.87     27.18 o 
  -5  14  10        1.94      -26.35     26.35 o 
  -4  14  10        6.68        5.81     20.74 o 
  -3  14  10      102.43      116.11     28.33 o 
  -2  14  10      616.42      571.58     41.67 o 
  -1  14  10      213.83      277.66     36.08 o 
   0  14  10      929.29      936.30     40.36 o 
   1  14  10      129.69      124.04     23.60 o 
   2  14  10      196.66      213.69     27.07 o 
   3  14  10       47.30       20.07     17.77 o 
   4  14  10        4.51      -14.42     16.98 o 
   5  14  10       35.29       14.37     18.69 o 
   6  14  10       42.74       27.64     20.23 o 
   7  14  10      393.07      414.22     36.63 o 
   8  14  10     1032.04      991.84     45.12 o 
   9  14  10       11.67       13.69     20.90 o 
  10  14  10      350.62      357.72     82.65 o 
  11  14  10       10.40       29.48     30.49 o 
  12  14  10        2.41       10.55     29.08 o 
  13  14  10        9.11       11.10     33.04 o 
  -8  15  10       77.40       37.72     35.78 o 
  -7  15  10      151.32      152.81     42.16 o 
  -6  15  10       40.60       22.19     34.39 o 
  -5  15  10      367.33      406.30     60.46 o 
  -4  15  10       90.83       97.81     28.34 o 
  -3  15  10      565.86      577.01     42.94 o 
  -2  15  10      206.26      213.99     34.22 o 
  -1  15  10       15.75       20.07     22.26 o 
   0  15  10        2.31       12.11     23.56 o 
   1  15  10        2.37      -17.13     17.13 o 
   2  15  10      241.14      224.10     29.51 o 
   3  15  10      103.54      128.85     25.30 o 
   4  15  10       19.14       20.75     20.29 o 
   5  15  10      542.47      546.33     37.36 o 
   6  15  10      397.11      488.09     39.74 o 
   7  15  10      344.56      398.54     37.14 o 
   8  15  10       41.28       32.01     23.54 o 
   9  15  10      210.33      239.86     32.95 o 
  10  15  10      355.88      384.51    108.30 o 
  11  15  10       43.76       38.00     33.36 o 
  -8  16  10      217.53      164.19     49.37 o 
  -7  16  10      164.06      176.67     47.98 o 
  -6  16  10        8.68       12.76     36.05 o 
  -5  16  10       16.62       12.20     34.39 o 
  -4  16  10      182.91      182.77     49.64 o 
  -3  16  10      713.21      597.95     52.28 o 
  -2  16  10        4.62       -1.24     23.63 o 
  -1  16  10     1604.59     1566.36     65.57 o 
   0  16  10      470.07      549.61     50.13 o 
   1  16  10      529.77      568.04     45.16 o 
   2  16  10        5.93       -6.36     20.68 o 
   3  16  10        2.65      -19.56     19.56 o 
   4  16  10       23.85        1.73     20.92 o 
   5  16  10      248.91      257.87     31.95 o 
   6  16  10      157.71      208.18     30.82 o 
   7  16  10      564.01      602.67     40.30 o 
   8  16  10       12.79       10.68     24.18 o 
   9  16  10      230.75      251.83     44.72 o 
  10  16  10       11.46       10.54     49.64 o 
  -8  17  10      645.63      718.59     70.44 o 
  -7  17  10        0.51       11.93     36.89 o 
  -6  17  10       33.74        6.66     40.77 o 
  -5  17  10      168.98      177.22     51.31 o 
  -4  17  10       17.55       23.02     39.11 o 
  -3  17  10       75.80       84.13     30.78 o 
  -2  17  10      334.32      390.77     45.27 o 
  -1  17  10        0.94      -18.66     25.89 o 
   0  17  10     1245.33     1195.22     61.38 o 
   1  17  10        3.80        5.42     24.98 o 
   2  17  10       92.50       70.39     31.31 o 
   3  17  10      151.95      151.99     29.55 o 
   4  17  10       15.42        5.49     22.36 o 
   5  17  10      298.12      384.33     37.86 o 
   6  17  10        4.33      -16.13     22.50 o 
   7  17  10       16.68       19.06     26.08 o 
   8  17  10      246.84      257.79     42.93 o 
  -8  18  10        1.44        2.22     41.88 o 
  -7  18  10      183.82      184.99     53.80 o 
  -6  18  10      210.05      247.11     58.24 o 
  -5  18  10       22.28      -13.59     39.66 o 
  -4  18  10       21.03       22.74     38.55 o 
  -3  18  10      156.71      192.21     44.51 o 
  -2  18  10        6.14       16.10     28.72 o 
  -1  18  10        0.19      -17.61     26.46 o 
   0  18  10       73.03       72.63     30.47 o 
   1  18  10       69.90       89.55     41.19 o 
   2  18  10        4.54      -26.15     26.15 o 
   3  18  10       36.47      -11.69     27.04 o 
   4  18  10      313.29      395.85     40.41 o 
   5  18  10        0.33       14.99     25.10 o 
   6  18  10      258.40      406.58     67.12 o 
  -2  19  10       91.30      103.45     46.04 o 
  -1  19  10       40.38       28.29     47.70 o 
   0  19  10        1.39      -22.19     42.43 o 
 -15   0  11     2203.96     2151.39     98.62 o 
 -13   0  11     2465.92     2364.43     95.42 o 
 -11   0  11      762.83      768.26     51.13 o 
  -9   0  11     3033.65     2894.18    143.13 o 
  -7   0  11       17.55        4.93     14.85 o 
  -5   0  11    11071.81    11020.46    481.50 o 
  -3   0  11     7587.05     7454.40    499.35 o 
  -1   0  11     3309.72     3717.51    135.99 o 
   1   0  11      203.38      203.73     45.72 o 
   3   0  11        9.37        9.11     13.12 o 
   5   0  11     8244.82     8146.95    207.17 o 
   7   0  11     5187.55     5228.59    129.52 o 
   9   0  11      293.57      320.60     99.43 o 
  11   0  11      293.92      337.43     84.45 o 
 -16   1  11      591.54      591.12    180.83 o 
 -15   1  11       76.98       76.25     28.32 o 
 -14   1  11     1147.43     1106.18     50.48 o 
 -13   1  11     1165.37     1157.36     56.55 o 
 -12   1  11       69.37       75.30     20.36 o 
 -11   1  11       71.07       51.86     16.60 o 
 -10   1  11     1936.03     1894.60     50.00 o 
  -9   1  11      761.80      695.21     27.51 o 
  -8   1  11      788.04      747.19     27.13 o 
  -7   1  11       54.28       43.90     12.97 o 
  -6   1  11        6.67        2.81     10.43 o 
  -5   1  11     1770.43     1737.47     78.67 o 
  -4   1  11     2617.51     2416.47     79.75 o 
  -3   1  11        6.88       -3.48      6.30 o 
  -2   1  11     4382.47     4688.43    170.18 o 
  -1   1  11     5763.94     5723.83    180.35 o 
   0   1  11     1518.11     1569.88     81.56 o 
   1   1  11     3627.25     3537.70    150.47 o 
   2   1  11      534.25      506.28     19.55 o 
   3   1  11       73.43       68.33     12.09 o 
   4   1  11     1096.82     1093.83     40.42 o 
   5   1  11     3895.05     3716.47     64.76 o 
   6   1  11     5104.24     5377.11    194.70 o 
   7   1  11     1455.13     1492.13     36.26 o 
   8   1  11      386.49      354.79     37.12 o 
   9   1  11     4028.36     4255.29     66.23 o 
  10   1  11      669.29      716.91     31.77 o 
  11   1  11      723.07      718.84     33.07 o 
  12   1  11      153.51      133.28     25.74 o 
 -16   2  11        1.90       16.64     55.19 o 
 -15   2  11        0.85       15.62     25.77 o 
 -14   2  11        7.42        9.50     21.52 o 
 -13   2  11       90.02       52.46     20.85 o 
 -12   2  11       25.53       21.26     18.30 o 
 -11   2  11        0.76      -11.76     15.68 o 
 -10   2  11      375.53      402.66     29.95 o 
  -9   2  11      652.22      628.71     26.61 o 
  -8   2  11      282.72      318.81     23.73 o 
  -7   2  11      378.08      349.86     22.66 o 
  -6   2  11      315.72      388.23     22.15 o 
  -5   2  11       90.13       50.87     12.18 o 
  -4   2  11      214.14      275.32     19.41 o 
  -3   2  11      266.71      273.08     18.41 o 
  -2   2  11      287.17      388.71     15.43 o 
  -1   2  11        3.02       10.49      7.24 o 
   0   2  11     3960.52     3828.81    103.35 o 
   1   2  11     3923.84     3849.17     84.86 o 
   2   2  11     1174.28     1131.50     38.38 o 
   3   2  11      328.98      370.25     28.42 o 
   4   2  11      261.67      231.81     19.49 o 
   5   2  11     2294.56     2147.16     46.20 o 
   6   2  11      159.95      142.85     15.75 o 
   7   2  11      351.73      348.59     28.01 o 
   8   2  11     2911.60     2940.87     57.85 o 
   9   2  11     1597.68     1645.70     39.97 o 
  10   2  11     1598.51     1669.45     44.94 o 
  11   2  11      560.82      626.49     32.36 o 
  12   2  11      809.79      946.61     49.60 o 
 -16   3  11     1424.71     1403.34    122.58 o 
 -15   3  11     1651.49     1727.20     75.71 o 
 -14   3  11      323.15      337.75     36.10 o 
 -13   3  11      398.46      467.99     36.92 o 
 -12   3  11      893.84      893.96     38.31 o 
 -11   3  11     2086.14     1954.64     51.71 o 
 -10   3  11      373.65      359.91     29.18 o 
  -9   3  11     2028.09     1930.01     73.38 o 
  -8   3  11     2268.63     2224.11     58.56 o 
  -7   3  11     1541.62     1447.58     52.15 o 
  -6   3  11     1522.63     1469.98     38.87 o 
  -5   3  11     1958.67     1883.01     87.83 o 
  -4   3  11      544.36      477.61     29.65 o 
  -3   3  11        4.94        6.32      7.42 o 
  -2   3  11     2413.35     2501.11     96.89 o 
  -1   3  11     2230.13     2155.10     53.91 o 
   0   3  11     4171.63     4129.99    131.53 o 
   1   3  11      219.40      199.62     22.36 o 
   2   3  11      393.21      441.10     19.15 o 
   3   3  11      974.55      949.61     32.27 o 
   4   3  11     1294.19     1224.95     38.95 o 
   5   3  11     1112.63     1106.52     45.09 o 
   6   3  11       77.34       70.78     13.13 o 
   7   3  11      580.26      581.71     23.82 o 
   8   3  11     1323.38     1301.47     48.14 o 
   9   3  11      392.79      356.81     35.24 o 
  10   3  11     1748.20     1744.72     46.44 o 
  11   3  11      304.09      296.45     26.72 o 
  12   3  11        3.59        3.85     17.22 o 
  13   3  11      851.20      885.55    105.39 o 
 -16   4  11      493.51      460.04     66.76 o 
 -15   4  11      398.87      424.99     60.75 o 
 -14   4  11     1403.58     1600.16     62.09 o 
 -13   4  11       19.04        7.37     20.21 o 
 -12   4  11      480.56      451.67     34.29 o 
 -11   4  11      673.93      712.30     34.72 o 
 -10   4  11     4109.92     4163.80    127.81 o 
  -9   4  11     4052.31     4010.56    114.48 o 
  -8   4  11      185.73      158.68     22.82 o 
  -7   4  11      725.21      713.54     29.86 o 
  -6   4  11     2930.77     2942.43    203.08 o 
  -5   4  11     2672.26     2689.03    137.22 o 
  -4   4  11        3.42        0.78      7.74 o 
  -3   4  11     2267.51     2421.72     75.50 o 
  -2   4  11      705.63      759.74     27.50 o 
  -1   4  11     1036.98     1106.25     38.85 o 
   0   4  11      438.55      472.96     26.21 o 
   1   4  11     1421.17     1290.64     33.41 o 
   2   4  11     1666.91     1511.75     48.46 o 
   3   4  11      435.55      430.01     17.96 o 
   4   4  11      127.73       87.81     11.82 o 
   5   4  11      958.31      920.86     24.16 o 
   6   4  11        4.43        9.43      9.62 o 
   7   4  11     3045.98     2869.11     64.43 o 
   8   4  11      109.66      106.16     14.81 o 
   9   4  11      256.21      193.79     29.03 o 
  10   4  11      127.71       89.23     18.73 o 
  11   4  11      349.17      375.91     28.17 o 
  12   4  11      133.71      141.00     26.87 o 
 -15   5  11        6.71       17.49     27.80 o 
 -14   5  11        5.18        8.65     23.10 o 
 -13   5  11      567.72      665.46     47.77 o 
 -12   5  11       77.81       59.52     23.82 o 
 -11   5  11        1.22       -2.86     19.97 o 
 -10   5  11     2133.41     2120.37     69.54 o 
  -9   5  11      475.23      535.05     37.36 o 
  -8   5  11      873.84      809.64     42.57 o 
  -7   5  11      632.12      647.21     42.67 o 
  -6   5  11      664.41      579.73     32.32 o 
  -5   5  11     1224.89     1351.69     68.19 o 
  -4   5  11       44.68       35.08      9.66 o 
  -3   5  11     4818.04     5251.46    269.19 o 
  -2   5  11      937.39     1033.61     49.65 o 
  -1   5  11        2.06        6.52      7.61 o 
   0   5  11      575.97      632.16     25.22 o 
   1   5  11     1731.25     1780.89     68.70 o 
   2   5  11      589.17      619.39     33.63 o 
   3   5  11      912.08      990.88     43.39 o 
   4   5  11      396.73      440.47     18.62 o 
   5   5  11     1780.05     1725.28     46.48 o 
   6   5  11      281.30      284.33     21.91 o 
   7   5  11     1633.41     1612.34     40.11 o 
   8   5  11       35.06       25.32     14.07 o 
   9   5  11        5.51      -12.27     12.60 o 
  10   5  11      188.03      204.74     27.48 o 
  11   5  11        7.49       -1.79     15.54 o 
  12   5  11      257.67      203.08     76.96 o 
  13   5  11     2061.54     2498.29    101.78 o 
 -15   6  11       29.86      -52.14     55.19 o 
 -14   6  11      304.79      311.74     43.35 o 
 -13   6  11      917.56      834.69     46.31 o 
 -12   6  11      721.37      694.68     42.99 o 
 -11   6  11       76.95       37.79     22.62 o 
 -10   6  11       44.33       51.24     21.95 o 
  -9   6  11       84.74       90.05     23.45 o 
  -8   6  11     1221.22     1190.98     45.68 o 
  -7   6  11       59.64       33.18     19.68 o 
  -6   6  11      150.01      127.74     17.00 o 
  -5   6  11     3683.19     3865.38    184.66 o 
  -4   6  11     3811.76     4136.94    158.82 o 
  -3   6  11      128.49      105.65     17.49 o 
  -2   6  11     3306.38     3405.83    171.67 o 
  -1   6  11      267.96      243.79     25.44 o 
   0   6  11      117.65       92.28     14.47 o 
   1   6  11      473.33      479.72     22.46 o 
   2   6  11       59.48       47.31     10.56 o 
   3   6  11      360.26      336.35     17.36 o 
   4   6  11     1393.48     1443.11     51.17 o 
   5   6  11      166.66      158.51     24.97 o 
   6   6  11     3800.85     3772.75     95.13 o 
   7   6  11       44.49       50.66     12.66 o 
   8   6  11     1463.89     1535.76     53.80 o 
   9   6  11      782.84      801.58     33.14 o 
  10   6  11       40.14       32.40     16.56 o 
  11   6  11      248.48      214.71     26.83 o 
  12   6  11      236.79      324.77     51.86 o 
  13   6  11      119.20      103.45     39.94 o 
 -14   7  11     1082.71     1160.51     78.30 o 
 -13   7  11       99.82       96.84     29.80 o 
 -12   7  11     1348.08     1423.71     56.86 o 
 -11   7  11      222.88      220.56     42.27 o 
 -10   7  11      562.32      592.10     45.07 o 
  -9   7  11      566.83      576.40     41.93 o 
  -8   7  11     1919.41     1825.22     56.21 o 
  -7   7  11      668.73      662.96     32.23 o 
  -6   7  11     2653.70     2795.60    154.44 o 
  -5   7  11     1384.53     1501.15    107.50 o 
  -4   7  11     2916.18     3066.04    145.94 o 
  -3   7  11       88.89       57.20     11.95 o 
  -2   7  11       66.52       71.89     12.18 o 
  -1   7  11      762.12      733.48     30.14 o 
   0   7  11     1785.11     1642.82     30.51 o 
   1   7  11       87.62       68.97     11.85 o 
   2   7  11     4915.38     5083.48    251.47 o 
   3   7  11      982.65     1022.81     42.49 o 
   4   7  11     1787.69     1707.03     35.37 o 
   5   7  11        0.89       -4.45      9.90 o 
   6   7  11        9.18        2.22     10.43 o 
   7   7  11      420.41      456.24     22.07 o 
   8   7  11        8.99        8.88     12.21 o 
   9   7  11      415.11      403.01     23.82 o 
  10   7  11      769.83      816.07     32.27 o 
  11   7  11       46.28       21.63     27.73 o 
  12   7  11       85.22       56.85     33.28 o 
  13   7  11      148.71      118.70     42.16 o 
 -14   8  11      373.22      262.36     84.87 o 
 -13   8  11      987.21     1145.72     78.15 o 
 -12   8  11       82.87       67.56     28.29 o 
 -11   8  11      182.84      129.78     30.02 o 
 -10   8  11     1177.18     1198.35    112.31 o 
  -9   8  11       57.93        9.66     24.73 o 
  -8   8  11      755.63      697.81     46.26 o 
  -7   8  11     1746.31     1890.71     94.51 o 
  -6   8  11     2015.92     2093.32    109.99 o 
  -5   8  11     2923.27     3116.67    110.34 o 
  -4   8  11     1545.95     1595.38     69.60 o 
  -3   8  11      489.46      474.07     37.22 o 
  -2   8  11      619.62      564.64     23.29 o 
  -1   8  11        5.37        0.80      9.42 o 
   0   8  11      384.65      382.40     24.63 o 
   1   8  11     1881.15     1795.12     33.17 o 
   2   8  11       78.90       70.50     13.33 o 
   3   8  11     1430.33     1412.36     38.30 o 
   4   8  11     5240.89     5066.46    152.12 o 
   5   8  11      522.27      532.31     28.49 o 
   6   8  11      364.35      361.61     20.93 o 
   7   8  11       10.79       -2.70     12.53 o 
   8   8  11     1152.56     1136.45     33.18 o 
   9   8  11      643.91      628.89     29.44 o 
  10   8  11        9.60       11.76     16.65 o 
  11   8  11      636.94      662.98     43.88 o 
  12   8  11     1059.18     1184.71     54.99 o 
  13   8  11        8.16       -1.66     31.62 o 
 -12   9  11       18.82      -16.09     57.96 o 
 -11   9  11       60.06       40.91     32.06 o 
 -10   9  11      182.01      141.26     35.58 o 
  -9   9  11      113.84       42.86     29.91 o 
  -8   9  11       36.80       15.37     27.81 o 
  -7   9  11      184.43      113.39     21.75 o 
  -6   9  11        3.83        7.36     16.23 o 
  -5   9  11      133.52       90.87     20.59 o 
  -4   9  11      602.10      565.09     32.66 o 
  -3   9  11       60.32       44.50     14.01 o 
  -2   9  11      350.26      267.56     24.85 o 
  -1   9  11       60.95       40.80     11.44 o 
   0   9  11      110.09      100.29     15.15 o 
   1   9  11      454.36      387.44     37.58 o 
   2   9  11      672.59      611.55     24.34 o 
   3   9  11     1277.31     1238.11     32.53 o 
   4   9  11      525.44      516.23     32.64 o 
   5   9  11       96.24       96.06     15.21 o 
   6   9  11        3.33       -8.86     12.27 o 
   7   9  11       16.70        4.26     13.24 o 
   8   9  11      279.10      277.34     25.50 o 
   9   9  11      878.86     1003.22     39.18 o 
  10   9  11      812.04      818.09     37.70 o 
  11   9  11     1283.82     1292.23     56.58 o 
  12   9  11       64.06       35.48     32.03 o 
  13   9  11      715.44      813.83     50.24 o 
 -10  10  11     1048.35     1144.17     63.07 o 
  -9  10  11      297.92      231.04     41.62 o 
  -8  10  11      833.61      883.03     95.76 o 
  -7  10  11      734.31      762.10     37.57 o 
  -6  10  11       86.22       56.45     20.83 o 
  -5  10  11     2200.76     2133.88     61.45 o 
  -4  10  11      521.12      473.07     26.92 o 
  -3  10  11      105.43       99.34     16.98 o 
  -2  10  11      122.42       80.12     16.80 o 
  -1  10  11       20.84       10.73     12.06 o 
   0  10  11     1045.93     1005.83     29.51 o 
   1  10  11      331.48      332.61     25.57 o 
   2  10  11     1051.25     1026.19     29.32 o 
   3  10  11     1054.48     1069.29     30.43 o 
   4  10  11        4.85        7.55     13.27 o 
   5  10  11      179.51      152.14     18.24 o 
   6  10  11      194.07      191.67     20.53 o 
   7  10  11      441.22      382.87     28.04 o 
   8  10  11      914.16      898.10     40.29 o 
   9  10  11       31.49       35.97     18.83 o 
  10  10  11     1420.07     1451.51     48.57 o 
  11  10  11      392.72      447.70     44.11 o 
  12  10  11      405.75      419.01     69.89 o 
  13  10  11      134.46      119.64     33.03 o 
  14  10  11        7.77        0.55     38.27 o 
  -8  11  11        8.90        1.67     19.45 o 
  -7  11  11      403.89      354.97     33.22 o 
  -6  11  11     2803.89     2956.90    139.82 o 
  -5  11  11       12.82        7.68     18.48 o 
  -4  11  11     2600.85     2647.40     52.78 o 
  -3  11  11       77.52       51.98     16.05 o 
  -2  11  11      343.70      343.54     27.75 o 
  -1  11  11        8.37        2.65     14.35 o 
   0  11  11      132.75       95.37     16.78 o 
   1  11  11      133.94       98.29     16.31 o 
   2  11  11      441.33      405.77     23.50 o 
   3  11  11      154.73      129.39     18.52 o 
   4  11  11     1258.36     1153.24     49.94 o 
   5  11  11      408.70      416.77     32.06 o 
   6  11  11      265.95      241.46     26.20 o 
   7  11  11      358.93      365.84     33.59 o 
   8  11  11      438.28      447.55     32.96 o 
   9  11  11      105.00       87.46     22.19 o 
  10  11  11      393.57      459.23     39.34 o 
  11  11  11       18.09        1.63     24.99 o 
  12  11  11       65.95       41.67     27.01 o 
  13  11  11       32.59       -3.96     27.95 o 
  14  11  11       12.70       76.55     45.76 o 
  15  11  11      201.73      226.59     54.36 o 
  -8  12  11      153.59      102.62     35.22 o 
  -7  12  11       24.57        8.50     25.05 o 
  -6  12  11        4.63       -3.08     21.78 o 
  -5  12  11      883.17      976.37     44.46 o 
  -4  12  11      685.05      683.24     48.41 o 
  -3  12  11     1343.77     1295.74     43.27 o 
  -2  12  11       27.29       16.08     17.04 o 
  -1  12  11      310.04      265.23     27.80 o 
   0  12  11     1056.87     1043.79     36.98 o 
   1  12  11      121.10      125.42     19.31 o 
   2  12  11      302.27      315.54     27.34 o 
   3  12  11       50.56       39.16     16.71 o 
   4  12  11      300.83      321.50     28.12 o 
   5  12  11      438.38      420.41     33.36 o 
   6  12  11       36.03       26.24     18.66 o 
   7  12  11      149.69      142.65     24.80 o 
   8  12  11      636.01      597.28     34.77 o 
   9  12  11       40.36       18.27     20.40 o 
  10  12  11      594.64      584.50     36.00 o 
  11  12  11      235.77      252.00     38.85 o 
  12  12  11        8.05      -18.50     29.54 o 
  13  12  11        0.99      -22.08     29.02 o 
  14  12  11       39.33       17.47     41.60 o 
  -8  13  11      305.10      401.03     48.53 o 
  -7  13  11       10.26      -15.81     26.07 o 
  -6  13  11       19.59       15.81     31.06 o 
  -5  13  11       83.61       41.60     33.00 o 
  -4  13  11      423.75      441.63     34.07 o 
  -3  13  11      156.81      116.28     25.71 o 
  -2  13  11      291.25      259.40     30.93 o 
  -1  13  11      252.54      298.30     32.20 o 
   0  13  11      201.49      245.29     27.29 o 
   1  13  11      536.64      496.59     33.18 o 
   2  13  11        9.98        1.33     16.00 o 
   3  13  11      935.32      869.14     39.16 o 
   4  13  11       50.99       37.39     18.29 o 
   5  13  11      190.95      204.42     34.39 o 
   6  13  11       43.23       40.01     19.85 o 
   7  13  11      152.31      164.74     26.63 o 
   8  13  11      126.40      109.85     24.47 o 
   9  13  11      363.42      384.78     36.30 o 
  10  13  11      110.65       90.77     32.81 o 
  11  13  11     1112.43     1224.43     99.43 o 
  12  13  11        0.41      -21.49     27.65 o 
  13  13  11      289.02      302.63     43.36 o 
  -8  14  11      286.55      298.97     53.53 o 
  -7  14  11      407.47      447.63     53.25 o 
  -6  14  11       73.09       12.76     32.45 o 
  -5  14  11       21.45        7.49     31.34 o 
  -4  14  11      707.89      753.31     44.61 o 
  -3  14  11      244.13      306.10     36.97 o 
  -2  14  11      188.10      253.79     74.19 o 
  -1  14  11     2972.34     2821.42    173.20 o 
   0  14  11      802.43      828.02     49.03 o 
   1  14  11      540.14      526.88     33.20 o 
   2  14  11      153.77      150.63     25.03 o 
   3  14  11        9.36      -15.74     17.40 o 
   4  14  11      300.89      311.95     31.45 o 
   5  14  11       93.03       83.37     23.90 o 
   6  14  11      167.17      166.59     27.18 o 
   7  14  11      289.72      314.16     33.57 o 
   8  14  11       23.88        7.39     21.39 o 
   9  14  11      209.59      222.31     32.46 o 
  10  14  11       24.51       -6.30     28.04 o 
  11  14  11        2.14      -27.64     27.64 o 
  12  14  11      301.92      383.71     52.00 o 
  -8  15  11      776.98      926.04     73.50 o 
  -7  15  11        8.45       13.04     34.67 o 
  -6  15  11       33.00       11.37     32.17 o 
  -5  15  11       82.45       23.57     35.50 o 
  -4  15  11       91.34       40.77     37.16 o 
  -3  15  11       60.15       40.21     24.79 o 
  -2  15  11      361.99      490.41     45.89 o 
  -1  15  11     1315.75     1260.93     59.42 o 
   0  15  11     1312.12     1354.71     60.97 o 
   1  15  11      291.08      335.41     33.36 o 
   2  15  11      234.55      228.71     29.17 o 
   3  15  11       73.59       80.76     23.63 o 
   4  15  11       14.37      -15.63     19.47 o 
   5  15  11      101.69      116.81     25.96 o 
   6  15  11      191.28      188.45     30.54 o 
   7  15  11      194.44      219.91     31.54 o 
   8  15  11      429.63      470.56     40.32 o 
   9  15  11      549.42      593.59     41.42 o 
  10  15  11       19.59        1.57     37.58 o 
  11  15  11       42.09       90.97     51.03 o 
  -8  16  11       80.41       77.38     41.32 o 
  -7  16  11      395.62      521.40     69.61 o 
  -6  16  11      327.60      339.47     57.96 o 
  -5  16  11        1.09       18.30     39.11 o 
  -4  16  11       52.02       17.20     38.00 o 
  -3  16  11       88.58       85.13     34.94 o 
  -2  16  11        5.77       -4.22     25.19 o 
  -1  16  11      184.64      212.07     36.90 o 
   0  16  11        2.51       -3.88     23.31 o 
   1  16  11      176.82      168.38     35.19 o 
   2  16  11       11.67        4.64     20.50 o 
   3  16  11      123.76      110.63     26.95 o 
   4  16  11      285.46      340.88     36.08 o 
   5  16  11        0.34       -0.36     21.46 o 
   6  16  11      282.60      335.25     37.00 o 
   7  16  11        4.25       25.83     24.89 o 
   8  16  11      125.34      129.35     30.06 o 
   9  16  11      100.54      127.85     54.08 o 
  -8  17  11        2.85       28.57     41.32 o 
  -7  17  11        0.30      -21.36     39.11 o 
  -6  17  11       56.92       49.64     39.66 o 
  -5  17  11      211.40      203.01     51.86 o 
  -4  17  11      172.97      168.90     51.59 o 
  -3  17  11       11.64        6.01     36.05 o 
  -2  17  11      361.61      504.28     59.35 o 
  -1  17  11       41.67       40.58     27.72 o 
   0  17  11       31.12       45.89     31.22 o 
   1  17  11       10.51       -7.06     26.64 o 
   2  17  11      179.06      165.73     37.35 o 
   3  17  11       57.86       59.44     24.01 o 
   4  17  11      149.62      169.45     30.32 o 
   5  17  11      661.83      631.73     41.51 o 
   6  17  11      149.58      150.87     29.96 o 
   7  17  11      509.26      589.53     55.80 o 
  -8  18  11        1.39      -29.95     44.10 o 
  -7  18  11      275.28      377.46     66.28 o 
  -6  18  11      155.20       76.82     46.59 o 
  -5  18  11       63.54       55.19     44.10 o 
  -4  18  11       17.74       73.50     49.92 o 
  -3  18  11      316.12      398.69     49.19 o 
  -2  18  11      128.89      149.91     36.45 o 
  -1  18  11      305.86      431.36     99.29 o 
   0  18  11       87.16       79.07     32.94 o 
   1  18  11      139.22      184.17     39.42 o 
   2  18  11        3.08      -17.82     29.29 o 
   3  18  11       70.51       46.91     31.57 o 
   4  18  11      228.16      223.26     59.63 o 
  -2  19  11       38.26       61.57     47.70 o 
 -14   0  12      687.92      705.28     71.94 o 
 -12   0  12     4665.88     4639.18    102.73 o 
 -10   0  12       12.37       15.40     20.86 o 
  -8   0  12     6592.81     6256.81    251.41 o 
  -6   0  12      115.95       96.51     29.16 o 
  -4   0  12     4433.52     4916.16    496.95 o 
  -2   0  12      331.69      321.20     24.75 o 
   0   0  12     5932.27     6109.26    526.81 o 
   2   0  12     5051.37     5238.47    105.32 o 
   4   0  12        5.18       -3.44     12.62 o 
   6   0  12      177.02      170.46     27.69 o 
   8   0  12     2346.59     2261.40    207.17 o 
  10   0  12     1973.19     2044.73    180.13 o 
  12   0  12     1498.20     1743.09     82.92 o 
 -15   1  12      160.59      118.20     31.19 o 
 -14   1  12      151.46      100.33     27.44 o 
 -13   1  12      733.47      724.90     38.42 o 
 -12   1  12      128.87      108.45     23.53 o 
 -11   1  12      712.44      752.32     31.77 o 
 -10   1  12     3697.70     3710.64    115.73 o 
  -9   1  12       43.27       20.51     14.37 o 
  -8   1  12     2136.65     1990.33     78.30 o 
  -7   1  12     1560.93     1474.81     45.11 o 
  -6   1  12      206.34      200.92     18.60 o 
  -5   1  12       25.94       22.03      7.55 o 
  -4   1  12      487.38      546.41     22.13 o 
  -3   1  12      403.86      470.59     24.14 o 
  -2   1  12     4679.74     4830.71    208.41 o 
  -1   1  12       33.15       15.81      8.01 o 
   0   1  12    10743.97    10342.41    360.38 o 
   1   1  12      910.93      925.64     25.98 o 
   2   1  12     1761.60     1664.64     58.27 o 
   3   1  12      313.12      295.47     19.25 o 
   4   1  12       65.97       38.88     12.05 o 
   5   1  12      501.53      523.76     24.30 o 
   6   1  12       73.50       85.10     15.61 o 
   7   1  12      335.89      273.58     22.17 o 
   8   1  12     1757.65     1823.36     47.28 o 
   9   1  12       38.78       21.78     15.52 o 
  10   1  12      700.35      729.26     32.97 o 
  11   1  12      122.28      119.86     21.23 o 
  12   1  12      405.29      434.35     63.61 o 
 -16   2  12      535.84      439.31     93.19 o 
 -15   2  12      920.79      946.10     51.00 o 
 -14   2  12     2777.56     2845.94     69.55 o 
 -13   2  12     1114.86     1096.72     44.32 o 
 -12   2  12        2.11       -6.73     18.24 o 
 -11   2  12     3772.53     3756.91     73.44 o 
 -10   2  12     2998.65     2841.47     89.86 o 
  -9   2  12     5397.01     5138.11    202.02 o 
  -8   2  12        2.33        0.78     12.95 o 
  -7   2  12     1133.14     1200.38     48.98 o 
  -6   2  12     4398.83     4056.90    103.30 o 
  -5   2  12      704.27      787.56     32.87 o 
  -4   2  12      512.60      473.48     15.29 o 
  -3   2  12     5752.70     5953.41    266.56 o 
  -2   2  12     1917.93     1998.23     96.12 o 
  -1   2  12     7045.66     6977.02    201.18 o 
   0   2  12     2048.54     2017.39     40.32 o 
   1   2  12      765.73      802.94     30.78 o 
   2   2  12      131.10      109.46     18.23 o 
   3   2  12     2823.68     2787.61     74.07 o 
   4   2  12     1191.58     1139.82     57.93 o 
   5   2  12     1951.41     1811.91     36.10 o 
   6   2  12       16.01       -5.37     11.42 o 
   7   2  12     3132.87     2818.24     56.08 o 
   8   2  12     1368.89     1360.16     37.25 o 
   9   2  12      138.16       91.54     20.19 o 
  10   2  12      808.04      859.69     39.83 o 
  11   2  12      500.76      542.70     48.38 o 
  12   2  12        5.99       -2.12     18.36 o 
 -15   3  12     1934.83     2072.89     73.44 o 
 -14   3  12      153.67      194.45     29.48 o 
 -13   3  12      597.96      694.07     40.84 o 
 -12   3  12      154.79      130.20     24.07 o 
 -11   3  12     1027.42     1085.76     41.23 o 
 -10   3  12     1690.21     1615.38     46.83 o 
  -9   3  12       24.16        1.80     15.71 o 
  -8   3  12       34.96       19.06     15.20 o 
  -7   3  12      277.99      261.20     29.79 o 
  -6   3  12       45.94       32.45     10.36 o 
  -5   3  12     1149.44     1275.75     82.44 o 
  -4   3  12     2647.09     2594.10    129.84 o 
  -3   3  12      498.43      627.79     37.83 o 
  -2   3  12     1705.45     1697.50     54.99 o 
  -1   3  12      691.49      803.26     34.72 o 
   0   3  12      563.01      588.35     31.21 o 
   1   3  12       31.10       12.52      9.45 o 
   2   3  12      810.92      766.00     23.85 o 
   3   3  12      502.86      446.83     20.52 o 
   4   3  12     3125.28     2971.90     85.81 o 
   5   3  12      337.96      306.53     23.64 o 
   6   3  12     4110.34     4110.31    109.27 o 
   7   3  12      854.38      896.17     28.76 o 
   8   3  12       81.50       89.56     17.24 o 
   9   3  12     1175.91     1151.62     67.37 o 
  10   3  12     2111.95     2098.31     44.52 o 
  11   3  12      146.93       73.35     17.03 o 
  12   3  12      492.18      521.69     69.75 o 
  13   3  12      172.22      168.62     43.27 o 
 -15   4  12        7.54      -26.78     38.44 o 
 -14   4  12      112.04       81.35     26.05 o 
 -13   4  12      104.58       89.90     27.66 o 
 -12   4  12        0.28       -7.16     22.56 o 
 -11   4  12      454.75      492.21     41.87 o 
 -10   4  12        2.11      -13.23     20.01 o 
  -9   4  12      712.77      676.19     36.85 o 
  -8   4  12       14.75        2.61     15.29 o 
  -7   4  12     1096.90     1121.82     50.89 o 
  -6   4  12       21.24        5.88      9.73 o 
  -5   4  12       60.49       48.74     11.91 o 
  -4   4  12      245.91      312.34     16.64 o 
  -3   4  12      525.26      557.57     19.54 o 
  -2   4  12     1376.56     1427.51     69.77 o 
  -1   4  12      340.37      379.97     19.26 o 
   0   4  12      100.25       74.54     11.63 o 
   1   4  12     2462.54     2427.90     51.21 o 
   2   4  12      570.74      547.83     19.84 o 
   3   4  12      523.17      498.02     19.36 o 
   4   4  12     1300.15     1286.92     30.07 o 
   5   4  12     1345.28     1364.51     29.79 o 
   6   4  12     1686.71     1713.99     37.42 o 
   7   4  12       20.06       10.33     10.88 o 
   8   4  12      677.36      656.72     25.17 o 
   9   4  12     2130.75     2194.08     58.50 o 
  10   4  12       79.62       88.42     17.65 o 
  11   4  12      516.82      524.87     50.36 o 
  12   4  12      700.36      818.71     62.96 o 
  13   4  12      957.54     1018.67     71.55 o 
 -14   5  12      964.66     1025.23     52.09 o 
 -13   5  12      219.58      228.78     34.87 o 
 -12   5  12      781.42      740.63     42.89 o 
 -11   5  12      993.51      922.78     45.82 o 
 -10   5  12      914.97      845.39     42.26 o 
  -9   5  12     1474.45     1361.72     51.44 o 
  -8   5  12     1475.17     1363.67     73.94 o 
  -7   5  12        8.25        0.56     18.05 o 
  -6   5  12     4226.58     4423.81    212.46 o 
  -5   5  12       31.01       22.48     12.22 o 
  -4   5  12     3636.21     3586.33    164.37 o 
  -3   5  12      657.91      631.08     27.49 o 
  -2   5  12        8.97        2.82      9.14 o 
  -1   5  12       14.53        7.98      9.77 o 
   0   5  12     3212.63     3163.52     88.76 o 
   1   5  12     2486.23     2564.83     95.54 o 
   2   5  12     2958.36     2803.61     97.77 o 
   3   5  12       59.95       28.44     11.29 o 
   4   5  12     1662.04     1600.06     54.49 o 
   5   5  12      720.49      708.38     26.23 o 
   6   5  12       28.86       18.68     13.57 o 
   7   5  12     1855.46     1709.43     59.95 o 
   8   5  12      463.40      437.71     26.87 o 
   9   5  12       64.91       73.48     16.71 o 
  10   5  12      656.60      678.14     40.99 o 
  11   5  12      625.74      646.38     35.97 o 
  12   5  12      338.15      295.37     49.64 o 
  13   5  12      659.39      714.15     63.79 o 
 -14   6  12      953.24      933.67     59.38 o 
 -13   6  12      963.80      937.95     49.75 o 
 -12   6  12        0.21       15.64     23.65 o 
 -11   6  12      559.06      579.13     45.46 o 
 -10   6  12      707.03      671.39     43.83 o 
  -9   6  12     1856.39     1772.06     76.78 o 
  -8   6  12      583.27      532.08     38.24 o 
  -7   6  12     1232.91     1225.24     45.83 o 
  -6   6  12      277.07      233.89     23.58 o 
  -5   6  12     3178.38     3216.60    109.55 o 
  -4   6  12     1796.99     1866.87     93.43 o 
  -3   6  12     1513.53     1719.37     80.60 o 
  -2   6  12      164.29      156.48     18.32 o 
  -1   6  12     1047.95     1001.74     33.34 o 
   0   6  12     1249.67     1236.06     36.01 o 
   1   6  12     4272.94     4231.29    158.22 o 
   2   6  12      632.52      646.18     21.47 o 
   3   6  12     4085.88     3775.10     90.18 o 
   4   6  12     3826.25     3809.77    101.35 o 
   5   6  12      949.01      883.81     38.38 o 
   6   6  12       33.83        2.41     12.91 o 
   7   6  12        7.00       -6.47     13.53 o 
   8   6  12      374.96      367.33     25.40 o 
   9   6  12      694.83      672.45     31.64 o 
  10   6  12       20.71       11.45     17.63 o 
  11   6  12      500.71      505.78     37.39 o 
  12   6  12      943.72      884.99     67.95 o 
  13   6  12      863.23      921.33     71.55 o 
 -13   7  12        2.39      -29.32     29.32 o 
 -12   7  12      115.79      111.68     36.11 o 
 -11   7  12       61.03       35.02     24.66 o 
 -10   7  12      850.71      790.73     42.68 o 
  -9   7  12     1899.60     1620.28     80.33 o 
  -8   7  12      771.73      738.20     47.24 o 
  -7   7  12       70.05       65.97     26.34 o 
  -6   7  12       94.28       64.92     17.48 o 
  -5   7  12     3101.79     3189.83    161.72 o 
  -4   7  12      463.18      446.67     37.34 o 
  -3   7  12      284.64      340.93     28.92 o 
  -2   7  12        2.04       -0.88     10.17 o 
  -1   7  12      356.59      345.60     23.44 o 
   0   7  12      375.93      393.18     31.90 o 
   1   7  12      297.22      298.06     21.95 o 
   2   7  12      556.99      581.15     22.31 o 
   3   7  12     2246.66     2102.83     38.74 o 
   4   7  12        0.83        3.89     11.16 o 
   5   7  12     2095.86     2122.21     43.02 o 
   6   7  12      540.88      519.15     24.04 o 
   7   7  12      357.06      337.57     25.07 o 
   8   7  12        0.48       -7.81     13.95 o 
   9   7  12      650.80      702.46     43.50 o 
  10   7  12      592.71      613.65     41.65 o 
  11   7  12     1119.31     1247.52     54.16 o 
  12   7  12      103.57       52.97     37.72 o 
  13   7  12      586.41      567.99     59.91 o 
 -13   8  12     2769.80     3325.27    123.54 o 
 -12   8  12        5.65      -25.24     54.91 o 
 -11   8  12      161.12       84.83     33.53 o 
 -10   8  12      251.67      191.66     38.02 o 
  -9   8  12      141.51      104.37     32.19 o 
  -8   8  12        6.99       16.62     26.39 o 
  -7   8  12      157.38      117.15     21.62 o 
  -6   8  12       11.77        4.42     15.52 o 
  -5   8  12     2529.04     2520.78    115.18 o 
  -4   8  12       28.80       27.63     13.21 o 
  -3   8  12     2144.61     2142.50     59.72 o 
  -2   8  12      419.91      383.98     33.43 o 
  -1   8  12       60.77       37.36     11.28 o 
   0   8  12      158.94      162.56     16.69 o 
   1   8  12       14.57       14.78     10.23 o 
   2   8  12      367.17      360.47     21.40 o 
   3   8  12     1779.28     1748.62     61.19 o 
   4   8  12      542.83      519.15     28.36 o 
   5   8  12     2335.29     2179.22     44.36 o 
   6   8  12       87.75       77.35     15.01 o 
   7   8  12      260.42      267.66     20.78 o 
   8   8  12      721.28      746.88     30.96 o 
   9   8  12      212.25      199.82     34.94 o 
  10   8  12      776.90      738.63     44.61 o 
  11   8  12      154.77      145.54     29.21 o 
  12   8  12      361.16      339.74     58.24 o 
  13   8  12      233.47      294.54     53.80 o 
 -12   9  12      603.57      469.54     99.01 o 
 -11   9  12       89.69       72.66     60.18 o 
 -10   9  12      128.81       95.50     33.13 o 
  -9   9  12     2058.21     2001.98    107.50 o 
  -8   9  12      909.22      844.04     53.93 o 
  -7   9  12      926.16      904.01     39.02 o 
  -6   9  12     3076.34     3007.80    107.85 o 
  -5   9  12     1226.61     1190.29     42.83 o 
  -4   9  12     3068.42     3041.12    100.06 o 
  -3   9  12       26.42        3.71     13.10 o 
  -2   9  12       10.00       -1.97     13.05 o 
  -1   9  12      871.54      823.93     33.20 o 
   0   9  12     1398.60     1305.05     32.05 o 
   1   9  12       57.22       53.67     13.29 o 
   2   9  12     2077.50     1942.92     48.50 o 
   3   9  12      348.29      350.70     23.41 o 
   4   9  12     1266.91     1200.73     40.87 o 
   5   9  12      435.42      430.33     24.09 o 
   6   9  12       45.93       38.16     13.60 o 
   7   9  12       18.79        7.33     15.10 o 
   8   9  12      381.93      400.03     29.15 o 
   9   9  12        0.93       13.01     17.81 o 
  10   9  12      771.90      810.31     38.09 o 
  11   9  12       64.70       33.56     38.00 o 
  12   9  12      269.65      241.01     52.42 o 
  13   9  12       68.69       73.22     40.77 o 
 -11  10  12      158.59       31.89     69.89 o 
 -10  10  12       10.49       17.47     55.47 o 
  -9  10  12      426.03      407.73     49.22 o 
  -8  10  12       95.60       69.55     34.42 o 
  -7  10  12      292.91      229.47     28.63 o 
  -6  10  12      132.62       94.46     23.22 o 
  -5  10  12      689.73      714.08     47.60 o 
  -4  10  12       28.14       11.37     14.63 o 
  -3  10  12      317.56      308.50     26.39 o 
  -2  10  12       17.70       14.80     13.84 o 
  -1  10  12      228.54      194.84     24.42 o 
   0  10  12       39.09       32.49     13.55 o 
   1  10  12     2006.57     1878.94     55.64 o 
   2  10  12      729.34      665.03     26.05 o 
   3  10  12        7.36        9.33     12.92 o 
   4  10  12       90.64       75.20     15.61 o 
   5  10  12       40.15       28.21     14.75 o 
   6  10  12       75.06       50.14     18.46 o 
   7  10  12      693.83      666.55     34.11 o 
   8  10  12       82.27       90.32     29.07 o 
   9  10  12     1979.46     1949.70     55.47 o 
  10  10  12       21.05       27.49     19.51 o 
  11  10  12       27.93       32.52     25.88 o 
  12  10  12      300.39      418.23     64.90 o 
  13  10  12      112.04       55.47     44.10 o 
  -9  11  12      292.74      160.86     71.55 o 
  -8  11  12        4.26       40.86     43.04 o 
  -7  11  12      665.92      751.49     42.11 o 
  -6  11  12       46.46       15.88     19.19 o 
  -5  11  12      155.63      128.62     25.43 o 
  -4  11  12       13.62       -6.10     14.39 o 
  -3  11  12      306.75      278.91     31.25 o 
  -2  11  12       57.95       42.28     18.06 o 
  -1  11  12      206.21      196.61     29.05 o 
   0  11  12      237.87      238.69     22.15 o 
   1  11  12      977.86      997.14     32.04 o 
   2  11  12      251.07      267.87     21.60 o 
   3  11  12     1734.98     1577.29     39.57 o 
   4  11  12       78.73       58.46     17.48 o 
   5  11  12      130.65       97.15     20.94 o 
   6  11  12       19.63        7.04     16.87 o 
   7  11  12        3.92        5.79     17.41 o 
   8  11  12       16.36       15.60     18.87 o 
   9  11  12      555.62      544.01     34.41 o 
  10  11  12        0.95      -11.55     18.39 o 
  11  11  12      871.53      906.01     52.63 o 
  12  11  12       95.90      115.81     32.46 o 
  13  11  12      229.44      223.26     54.36 o 
  -7  12  12      603.50      522.62    113.71 o 
  -6  12  12      654.89      611.81     51.12 o 
  -5  12  12       10.84       22.22     23.98 o 
  -4  12  12       59.46       59.67     20.51 o 
  -3  12  12        5.21       -3.67     17.22 o 
  -2  12  12      513.62      455.88     38.09 o 
  -1  12  12     1667.85     1651.47    103.70 o 
   0  12  12      148.25      135.09     21.45 o 
   1  12  12      502.43      492.88     30.95 o 
   2  12  12     1047.91     1019.27     37.79 o 
   3  12  12      189.52      154.69     22.50 o 
   4  12  12      614.94      569.99     33.04 o 
   5  12  12       13.09       14.64     17.85 o 
   6  12  12       80.61       53.34     19.91 o 
   7  12  12      176.61      173.34     26.54 o 
   8  12  12      116.51       75.45     23.00 o 
   9  12  12      525.90      508.60     49.48 o 
  10  12  12     1007.34     1011.42     44.73 o 
  11  12  12       57.28       54.23     52.28 o 
  12  12  12      779.92      832.75     54.38 o 
  13  12  12        2.89        2.16     30.79 o 
  -8  13  12      163.50      142.00     39.38 o 
  -7  13  12       26.74        1.66     32.45 o 
  -6  13  12      530.25      572.15     56.30 o 
  -5  13  12      930.81      911.06     68.50 o 
  -4  13  12      354.14      421.71     65.18 o 
  -3  13  12       36.47       41.14     22.83 o 
  -2  13  12     2028.55     2005.13    254.32 o 
  -1  13  12     2268.78     2166.76     70.28 o 
   0  13  12     1017.33     1032.44     64.07 o 
   1  13  12      469.24      467.15     32.62 o 
   2  13  12      322.48      350.84     32.29 o 
   3  13  12      723.92      667.72     35.92 o 
   4  13  12      355.09      360.79     33.01 o 
   5  13  12       83.55       71.14     22.51 o 
   6  13  12      349.64      385.01     34.72 o 
   7  13  12      872.70      851.85     41.52 o 
   8  13  12      596.27      570.29     44.14 o 
   9  13  12      422.18      482.84     52.42 o 
  10  13  12      156.93      172.04     36.76 o 
  11  13  12        0.54      -12.20     28.63 o 
  12  13  12      123.82      108.84     34.41 o 
  13  13  12       74.12      -10.54     42.16 o 
  -8  14  12       11.26      -21.91     32.73 o 
  -7  14  12       11.06       -6.93     32.73 o 
  -6  14  12      231.76      185.82     48.26 o 
  -5  14  12      478.17      459.28     55.75 o 
  -4  14  12      160.99      107.33     39.38 o 
  -3  14  12      152.54      180.84     44.65 o 
  -2  14  12      472.87      530.59     44.53 o 
  -1  14  12       65.80       87.59     27.86 o 
   0  14  12      345.80      436.92     42.70 o 
   1  14  12        9.48       -0.78     18.83 o 
   2  14  12       17.13       12.72     18.98 o 
   3  14  12        7.84        0.89     19.28 o 
   4  14  12      156.00      156.08     26.35 o 
   5  14  12       43.27       19.10     19.54 o 
   6  14  12      280.31      269.46     31.99 o 
   7  14  12      282.95      268.41     32.21 o 
   8  14  12      816.03      823.19     43.31 o 
   9  14  12        0.79       -3.48     22.53 o 
  10  14  12      233.96      244.37     42.16 o 
  11  14  12        1.99      -12.61     30.13 o 
  -8  15  12       20.70       28.29     38.83 o 
  -7  15  12        4.32        8.32     33.00 o 
  -6  15  12      122.40       83.48     44.37 o 
  -5  15  12        4.41        8.04     37.72 o 
  -4  15  12       90.39       63.23     38.55 o 
  -3  15  12      328.97      369.62     48.95 o 
  -2  15  12     1102.08     1120.05     56.58 o 
  -1  15  12      115.09      103.71     30.88 o 
   0  15  12     1100.10     1027.54     55.09 o 
   1  15  12        1.95      -18.44     22.06 o 
   2  15  12       39.11       17.93     20.65 o 
   3  15  12        1.29      -13.02     19.32 o 
   4  15  12       14.60        2.46     20.76 o 
   5  15  12      152.48      119.06     27.42 o 
   6  15  12       44.38       37.34     24.00 o 
   7  15  12      602.43      639.12     40.44 o 
   8  15  12      199.40      236.15     33.02 o 
   9  15  12        2.80      -22.56     22.56 o 
  10  15  12      207.72      353.89     66.56 o 
  -8  16  12       31.84      -19.69     34.94 o 
  -7  16  12      145.22      101.51     42.71 o 
  -6  16  12        2.40       -7.49     35.78 o 
  -5  16  12      105.66       95.68     47.15 o 
  -4  16  12       23.13       16.09     38.27 o 
  -3  16  12      296.15      385.81     54.77 o 
  -2  16  12      166.31      195.47     35.18 o 
  -1  16  12      419.82      518.77     43.99 o 
   0  16  12       97.26       97.14     30.67 o 
   1  16  12       68.89       62.06     28.07 o 
   2  16  12       59.37       61.22     29.99 o 
   3  16  12       22.87       12.32     22.64 o 
   4  16  12        0.18        0.96     21.56 o 
   5  16  12      314.04      392.34     38.26 o 
   6  16  12      108.32      137.90     29.56 o 
   7  16  12      271.47      265.20     41.18 o 
   8  16  12       25.40       33.57     32.02 o 
   9  16  12        4.66        2.50     43.27 o 
  -8  17  12      665.53      720.53     71.00 o 
  -7  17  12       82.87       59.35     41.60 o 
  -6  17  12      324.21      420.17     67.39 o 
  -5  17  12      132.30      128.13     47.70 o 
  -4  17  12       15.02        0.28     40.49 o 
  -3  17  12        0.52       -8.49     27.36 o 
  -2  17  12      119.71      134.02     38.69 o 
  -1  17  12        1.49      -17.33     25.78 o 
   0  17  12       17.91       32.44     27.72 o 
   1  17  12        3.20       -6.66     28.87 o 
   2  17  12      172.38      184.93     39.00 o 
   3  17  12      192.36      195.45     39.24 o 
   4  17  12      398.96      462.60     42.08 o 
   5  17  12      184.68      224.26     34.39 o 
   6  17  12      264.88      272.35     60.74 o 
  -6  18  12       59.46        1.94     42.43 o 
  -5  18  12       17.16        5.82     42.43 o 
  -4  18  12       70.35       57.96     44.65 o 
  -3  18  12        6.56       16.92     43.27 o 
  -2  18  12        0.75       -3.72     52.42 o 
  -1  18  12       76.19       76.31     30.87 o 
   0  18  12        1.97       -7.41     33.84 o 
   1  18  12      118.51       87.60     36.83 o 
   2  18  12        0.87       -1.11     43.27 o 
 -15   0  13      585.17      372.19     84.59 o 
 -13   0  13      329.18      319.52     53.41 o 
 -11   0  13     4302.85     4450.32    225.81 o 
  -9   0  13     2528.99     2469.68     81.59 o 
  -7   0  13      373.22      427.62     44.85 o 
  -5   0  13       57.92       46.68     12.70 o 
  -3   0  13     8091.60     8576.16    940.79 o 
  -1   0  13    10314.84    10388.11    702.41 o 
   1   0  13     1124.89     1026.35     38.19 o 
   3   0  13      504.57      523.80     30.05 o 
   5   0  13      534.95      578.74     41.13 o 
   7   0  13     3855.68     3670.13     90.97 o 
   9   0  13     1938.76     2155.11     73.57 o 
  11   0  13      434.63      421.00     51.59 o 
 -15   1  13      425.73      344.44     60.10 o 
 -14   1  13      664.43      698.38     52.00 o 
 -13   1  13     1120.16     1152.24     45.98 o 
 -12   1  13      250.31      259.10     28.98 o 
 -11   1  13       95.38       76.71     19.10 o 
 -10   1  13      321.75      334.31     31.21 o 
  -9   1  13      905.38      875.01     32.02 o 
  -8   1  13      588.18      547.23     26.07 o 
  -7   1  13       65.79       60.27     16.39 o 
  -6   1  13      822.73      734.98     30.56 o 
  -5   1  13     2047.48     2329.26    107.62 o 
  -4   1  13     2067.82     2281.98    127.67 o 
  -3   1  13        4.87        6.95      8.28 o 
  -2   1  13     1500.33     1464.09     44.85 o 
  -1   1  13     1391.20     1422.63     54.26 o 
   0   1  13      226.41      272.22     18.48 o 
   1   1  13        4.28        8.14      9.45 o 
   2   1  13      222.30      250.48     23.90 o 
   3   1  13       24.96        9.89     10.43 o 
   4   1  13     1518.51     1431.23     43.72 o 
   5   1  13      238.78      209.06     19.75 o 
   6   1  13      718.29      715.97     28.07 o 
   7   1  13     1231.00     1189.05     61.13 o 
   8   1  13      177.63      105.59     19.79 o 
   9   1  13     1030.31     1048.86     38.24 o 
  10   1  13       38.49       25.10     19.19 o 
  11   1  13       17.17       -0.02     18.28 o 
  12   1  13      460.38      575.00     40.27 o 
  13   1  13      201.68      133.12     38.83 o 
 -15   2  13       14.19       16.69     36.63 o 
 -14   2  13       84.59       66.68     24.39 o 
 -13   2  13      971.59     1020.02     43.94 o 
 -12   2  13      760.69      808.23     43.27 o 
 -11   2  13      306.65      334.49     31.04 o 
 -10   2  13      314.17      348.88     27.50 o 
  -9   2  13     2697.93     2590.13     81.92 o 
  -8   2  13      222.44      215.43     34.47 o 
  -7   2  13      608.84      597.42     30.28 o 
  -6   2  13      264.88      245.25     23.33 o 
  -5   2  13     1512.06     1541.62     71.01 o 
  -4   2  13      258.53      348.50     15.08 o 
  -3   2  13     2243.94     2456.52    127.03 o 
  -2   2  13      804.62      870.24     22.51 o 
  -1   2  13     1350.22     1433.63     36.95 o 
   0   2  13      566.52      634.02     24.78 o 
   1   2  13     6798.10     6732.76    235.43 o 
   2   2  13      429.24      417.19     40.67 o 
   3   2  13       93.94       59.93     13.46 o 
   4   2  13       14.99       12.44     12.23 o 
   5   2  13     3396.63     3130.81     62.70 o 
   6   2  13      952.69      977.82     32.29 o 
   7   2  13      113.04      102.32     17.18 o 
   8   2  13      116.89      122.74     21.02 o 
   9   2  13     4117.76     4049.87     76.99 o 
  10   2  13       25.84       18.53     17.70 o 
  11   2  13      549.84      532.45     62.69 o 
  12   2  13     1250.49     1305.24     54.89 o 
  13   2  13      203.16      128.96     42.43 o 
 -15   3  13      224.63      209.18    106.78 o 
 -14   3  13      109.86      124.31     29.10 o 
 -13   3  13       27.64        3.90     24.04 o 
 -12   3  13      263.21      238.98     32.92 o 
 -11   3  13      248.55      229.24     31.18 o 
 -10   3  13     2755.56     2592.70     68.31 o 
  -9   3  13      377.62      426.74     33.94 o 
  -8   3  13     3011.96     2732.64     78.54 o 
  -7   3  13      183.19      187.02     22.34 o 
  -6   3  13     1843.91     1808.36     46.08 o 
  -5   3  13       27.32       10.11     11.16 o 
  -4   3  13      364.53      369.61     17.77 o 
  -3   3  13      433.06      375.79     25.10 o 
  -2   3  13       35.95       20.12      8.06 o 
  -1   3  13      371.26      434.67     23.18 o 
   0   3  13     4571.73     4889.89    144.93 o 
   1   3  13       71.69       54.83     11.98 o 
   2   3  13      584.10      579.92     22.99 o 
   3   3  13       13.83       -0.47     10.62 o 
   4   3  13      515.29      466.16     34.81 o 
   5   3  13      752.04      764.08     26.71 o 
   6   3  13       48.75       38.93     14.22 o 
   7   3  13      727.46      696.38     30.02 o 
   8   3  13     1141.49     1167.72     39.64 o 
   9   3  13        0.72      -12.81     13.05 o 
  10   3  13     1791.91     1827.94     46.34 o 
  11   3  13        1.18      -14.99     14.99 o 
  12   3  13        4.79       -2.22     31.06 o 
  13   3  13      186.31      199.96     45.76 o 
 -15   4  13     1886.06     2013.49    145.05 o 
 -14   4  13      145.76      128.79     33.15 o 
 -13   4  13     1704.35     1949.42     67.46 o 
 -12   4  13        0.64       -7.16     23.77 o 
 -11   4  13     1332.23     1283.05     59.53 o 
 -10   4  13      912.34      911.97     43.79 o 
  -9   4  13     1248.21     1165.31     47.10 o 
  -8   4  13      152.86      172.26     32.97 o 
  -7   4  13     1140.35     1158.96     39.23 o 
  -6   4  13        0.69       -5.32     10.98 o 
  -5   4  13     4071.42     4014.05    209.85 o 
  -4   4  13        8.22       -3.45      8.70 o 
  -3   4  13     5248.41     5222.32    284.24 o 
  -2   4  13      577.67      594.84     22.65 o 
  -1   4  13      442.06      464.79     23.63 o 
   0   4  13     1449.78     1364.82     35.22 o 
   1   4  13      142.67      157.31     13.83 o 
   2   4  13      156.75      145.85     14.37 o 
   3   4  13     4528.09     4366.27    101.26 o 
   4   4  13      279.46      226.94     19.16 o 
   5   4  13     3524.80     3400.21     89.14 o 
   6   4  13      292.42      280.31     19.06 o 
   7   4  13      821.87      819.59     27.61 o 
   8   4  13      822.06      819.14     29.98 o 
   9   4  13      142.80      168.85     27.18 o 
  10   4  13      340.33      352.96     28.79 o 
  11   4  13        6.76       11.51     24.82 o 
  12   4  13       60.01       47.43     34.39 o 
  13   4  13     2237.83     2407.87    105.94 o 
 -14   5  13      122.61      116.42     47.54 o 
 -13   5  13      201.79      211.35     35.38 o 
 -12   5  13       27.35       20.31     24.91 o 
 -11   5  13      276.60      274.89     38.96 o 
 -10   5  13       13.25       10.65     21.72 o 
  -9   5  13      812.90      701.69     41.71 o 
  -8   5  13      199.74      152.36     25.81 o 
  -7   5  13      327.48      317.62     34.03 o 
  -6   5  13      441.16      500.95     24.65 o 
  -5   5  13      260.48      288.25     22.99 o 
  -4   5  13     1149.07     1296.18     58.24 o 
  -3   5  13      990.80     1097.41     32.87 o 
  -2   5  13      901.00      842.30     48.35 o 
  -1   5  13      260.10      219.93     19.25 o 
   0   5  13      550.51      608.07     24.45 o 
   1   5  13       40.93       41.47     12.30 o 
   2   5  13        1.53      -10.10     10.10 o 
   3   5  13     1145.09     1162.96     47.52 o 
   4   5  13     1832.28     1801.49     39.90 o 
   5   5  13      470.34      435.01     24.55 o 
   6   5  13     1097.95      993.71     43.51 o 
   7   5  13       99.00       84.20     17.96 o 
   8   5  13      104.96       86.32     18.15 o 
   9   5  13     1212.96     1143.67     36.40 o 
  10   5  13       80.37      109.25     25.89 o 
  11   5  13      247.64      263.56     37.86 o 
  12   5  13      512.68      492.28     56.30 o 
  13   5  13       28.73        1.94     34.39 o 
 -13   6  13      617.89      704.80     86.67 o 
 -12   6  13      250.84      223.18     43.51 o 
 -11   6  13        2.11       15.77     23.80 o 
 -10   6  13        5.34       14.51     23.01 o 
  -9   6  13      180.75      180.87     29.25 o 
  -8   6  13      613.67      617.76     49.41 o 
  -7   6  13     1084.73      960.85     51.54 o 
  -6   6  13      109.05      107.53     19.32 o 
  -5   6  13     1057.75     1117.22     61.66 o 
  -4   6  13       40.75       40.20     12.26 o 
  -3   6  13       52.06       36.34     12.00 o 
  -2   6  13      921.23      867.50     46.65 o 
  -1   6  13       38.25       33.53     12.56 o 
   0   6  13       70.13       44.03     13.01 o 
   1   6  13      223.65      206.65     18.65 o 
   2   6  13       70.87       58.50     13.87 o 
   3   6  13      290.00      248.79     20.86 o 
   4   6  13       31.81       27.89     14.13 o 
   5   6  13      356.45      338.86     25.76 o 
   6   6  13      407.90      437.41     27.52 o 
   7   6  13       88.86       60.15     17.64 o 
   8   6  13     1040.55     1041.46     40.47 o 
   9   6  13       19.75       15.00     17.54 o 
  10   6  13      671.80      694.39     39.91 o 
  11   6  13      307.49      386.96     39.69 o 
  12   6  13       82.32       74.33     38.55 o 
  13   6  13      177.90      213.55     48.53 o 
 -13   7  13      235.10      241.56     76.55 o 
 -12   7  13      464.93      459.17     49.76 o 
 -11   7  13      792.81      785.28     46.83 o 
 -10   7  13      129.09      106.74     32.07 o 
  -9   7  13      282.32      222.59     38.52 o 
  -8   7  13      370.16      304.63     40.26 o 
  -7   7  13      836.13      797.84     50.30 o 
  -6   7  13     4421.98     4663.59    297.50 o 
  -5   7  13     1618.93     1646.72    145.75 o 
  -4   7  13     5287.58     5456.96    144.87 o 
  -3   7  13      225.33      201.78     28.41 o 
  -2   7  13      279.99      323.52     25.24 o 
  -1   7  13     3297.21     3361.45    101.32 o 
   0   7  13       34.54       20.18     10.78 o 
   1   7  13       21.49       19.90     12.77 o 
   2   7  13      948.32      911.22     29.81 o 
   3   7  13     1776.69     1757.33     68.96 o 
   4   7  13     2894.68     2743.44     63.76 o 
   5   7  13       81.37       49.20     16.13 o 
   6   7  13     1898.89     1738.62     49.23 o 
   7   7  13     1885.36     1885.14     48.35 o 
   8   7  13      758.14      731.81     37.20 o 
   9   7  13      572.71      522.30     42.99 o 
  10   7  13        3.82       10.69     20.92 o 
  11   7  13      126.52      159.62     55.33 o 
  12   7  13      214.41      201.35     48.81 o 
  13   7  13      179.12      128.13     42.16 o 
 -12   8  13        0.09      -19.97     59.91 o 
 -11   8  13      582.32      596.50     57.91 o 
 -10   8  13     2017.53     1952.64     78.02 o 
  -9   8  13     1232.41     1096.45     59.88 o 
  -8   8  13      407.93      425.48     47.43 o 
  -7   8  13     1680.73     1764.00     50.92 o 
  -6   8  13     2204.02     2137.30    109.00 o 
  -5   8  13      657.49      721.62     41.19 o 
  -4   8  13     1768.14     1951.32     97.40 o 
  -3   8  13      199.59      246.55     43.82 o 
  -2   8  13      509.47      496.31     32.04 o 
  -1   8  13     2083.92     2009.04     41.64 o 
   0   8  13      985.46      944.01     27.01 o 
   1   8  13     3004.63     3017.20     70.91 o 
   2   8  13      680.82      645.60     26.05 o 
   3   8  13      781.72      756.97     27.51 o 
   4   8  13      172.34      158.93     20.99 o 
   5   8  13       64.33       68.07     17.53 o 
   6   8  13      285.57      270.03     24.57 o 
   7   8  13      380.55      398.08     33.52 o 
   8   8  13        3.43      -17.94     17.94 o 
   9   8  13     2277.25     2344.76     72.81 o 
  10   8  13      414.46      469.82     43.53 o 
  11   8  13      364.20      378.86     41.08 o 
  12   8  13      438.32      418.51     61.29 o 
  13   8  13       33.41       40.21     38.27 o 
 -11   9  13       25.04       -9.15     61.85 o 
 -10   9  13      146.19      124.53     64.62 o 
  -9   9  13      961.09     1039.39     61.26 o 
  -8   9  13     1374.63     1458.60     69.33 o 
  -7   9  13       47.43       30.16     18.41 o 
  -6   9  13      431.73      432.95     34.31 o 
  -5   9  13      819.47      808.93     38.66 o 
  -4   9  13     1018.08     1077.15     34.87 o 
  -3   9  13      116.10       95.81     23.17 o 
  -2   9  13       13.41        1.60     13.43 o 
  -1   9  13      576.04      607.35     45.70 o 
   0   9  13     1088.87     1117.53     31.36 o 
   1   9  13      211.61      217.35     24.83 o 
   2   9  13     1305.58     1237.44     45.48 o 
   3   9  13     2079.51     2055.23     80.47 o 
   4   9  13     1168.10     1064.95     32.77 o 
   5   9  13      298.23      352.72     24.67 o 
   6   9  13      976.97      951.62     53.32 o 
   7   9  13       29.78       18.39     21.65 o 
   8   9  13      229.06      224.68     33.42 o 
   9   9  13      242.95      218.84     34.11 o 
  10   9  13      228.40      201.37     53.39 o 
  11   9  13      977.81      903.95     82.37 o 
  12   9  13       58.38       43.82     36.61 o 
  13   9  13       84.71       82.92     44.10 o 
 -10  10  13       29.55      -33.00     60.18 o 
  -9  10  13      235.57      146.44     72.39 o 
  -8  10  13        0.23      -13.29     31.27 o 
  -7  10  13      613.68      699.69     45.84 o 
  -6  10  13        0.14      -17.99     17.99 o 
  -5  10  13      238.40      211.18     28.42 o 
  -4  10  13        1.44       -7.44     14.31 o 
  -3  10  13      312.24      274.82     24.82 o 
  -2  10  13       86.07       71.43     19.76 o 
  -1  10  13      289.99      275.30     27.02 o 
   0  10  13        0.69       -1.84     12.45 o 
   1  10  13       55.02       42.52     15.07 o 
   2  10  13     1264.91     1274.52     56.50 o 
   3  10  13      478.52      515.13     26.23 o 
   4  10  13      928.84      989.91     36.82 o 
   5  10  13       28.31       19.93     16.49 o 
   6  10  13      330.04      361.40     30.64 o 
   7  10  13      367.28      420.70     34.97 o 
   8  10  13       48.23       16.04     24.54 o 
   9  10  13       52.97       40.52     31.06 o 
  10  10  13      703.21      777.83     49.00 o 
  11  10  13        3.60        1.94     35.22 o 
  12  10  13      445.51      576.59     74.60 o 
  13  10  13      149.50      127.30     47.15 o 
  -8  11  13      838.31      947.95    108.72 o 
  -7  11  13        0.35       13.47     24.90 o 
  -6  11  13      525.85      480.64     40.82 o 
  -5  11  13      366.98      327.58     33.71 o 
  -4  11  13       98.16       80.79     19.52 o 
  -3  11  13      453.34      395.34     36.59 o 
  -2  11  13     2037.61     1965.45     72.46 o 
  -1  11  13      452.46      423.71     30.76 o 
   0  11  13     2101.99     2027.29     50.05 o 
   1  11  13        7.07      -11.93     13.54 o 
   2  11  13      359.74      402.98     28.79 o 
   3  11  13      349.18      391.49     29.66 o 
   4  11  13       43.36       38.94     18.38 o 
   5  11  13       66.43       51.29     19.76 o 
   6  11  13      637.01      593.23     34.94 o 
   7  11  13      374.57      422.52     34.76 o 
   8  11  13     1170.54     1184.99     46.53 o 
   9  11  13        2.67      -16.23     19.74 o 
  10  11  13      120.40      173.14     34.51 o 
  11  11  13      426.66      528.61     71.83 o 
  12  11  13        1.93       -8.32     40.21 o 
  13  11  13       31.26        5.55     45.21 o 
  -7  12  13      127.97      103.45     37.16 o 
  -5  12  13      663.11      724.68     78.49 o 
  -4  12  13      166.44      139.23     40.49 o 
  -3  12  13      360.64      355.40     92.08 o 
  -2  12  13     1010.38     1051.69    105.67 o 
  -1  12  13      443.81      466.20     38.60 o 
   0  12  13      761.58      719.38     44.32 o 
   1  12  13      553.00      513.69     32.12 o 
   2  12  13      139.48      115.45     22.78 o 
   3  12  13      204.77      261.07     41.16 o 
   4  12  13      358.63      381.62     33.01 o 
   5  12  13       25.39       21.60     19.88 o 
   6  12  13      447.87      478.99     35.63 o 
   7  12  13      533.84      513.21     35.66 o 
   8  12  13      514.96      503.51     34.76 o 
   9  12  13      958.41      971.70     44.65 o 
  10  12  13      180.67      230.21     31.46 o 
  11  12  13       67.23       60.74     43.82 o 
  12  12  13       68.31       33.28     42.71 o 
  13  12  13        3.26       -7.49     43.54 o 
  -7  13  13      352.43      364.70     54.91 o 
  -6  13  13       20.52       22.19     32.73 o 
  -5  13  13        0.71       19.69     30.23 o 
  -4  13  13      891.13      886.10     68.50 o 
  -3  13  13      288.38      359.77     69.61 o 
  -2  13  13       49.77       54.48     24.50 o 
  -1  13  13       27.48       23.02     24.02 o 
   0  13  13     1031.28     1081.58     53.98 o 
   1  13  13      114.57      117.49     23.42 o 
   2  13  13      250.78      285.00     30.28 o 
   3  13  13      253.50      247.29     29.70 o 
   4  13  13      115.28       72.07     21.56 o 
   5  13  13       17.53        2.89     19.36 o 
   6  13  13      268.79      271.95     31.38 o 
   7  13  13      186.54      164.76     27.84 o 
   8  13  13       41.99       20.56     21.66 o 
   9  13  13       53.69       43.97     23.40 o 
  10  13  13      717.99      727.84     42.00 o 
  11  13  13      321.67      328.61     45.58 o 
  -7  14  13      174.33      149.49     42.99 o 
  -6  14  13       67.33       52.14     37.44 o 
  -5  14  13       15.56       20.80     33.28 o 
  -4  14  13       77.67       31.62     36.05 o 
  -3  14  13       18.67       26.14     23.89 o 
  -2  14  13      103.20       89.33     27.31 o 
  -1  14  13     1417.33     1504.46     98.18 o 
   0  14  13       30.83       27.77     25.56 o 
   1  14  13      540.44      504.27     42.65 o 
   2  14  13      123.15       89.60     23.26 o 
   3  14  13      214.63      250.89     30.73 o 
   4  14  13      263.75      267.50     31.21 o 
   5  14  13        6.50        8.99     20.17 o 
   6  14  13       45.18       13.15     22.95 o 
   7  14  13       57.05       35.02     22.79 o 
   8  14  13       39.30       44.03     31.79 o 
   9  14  13      409.95      510.66     41.97 o 
  10  14  13      102.79      152.54     47.70 o 
  11  14  13      455.58      527.22     75.71 o 
  -7  15  13       65.39       50.75     41.88 o 
  -6  15  13      309.75      310.07     57.96 o 
  -5  15  13      175.93      149.49     44.65 o 
  -4  15  13      579.57      665.62     66.56 o 
  -3  15  13       80.92      112.28     32.05 o 
  -2  15  13      814.20      785.90     50.30 o 
  -1  15  13       50.70       75.67     28.90 o 
   0  15  13      185.04      196.86     37.33 o 
   1  15  13       64.85       86.79     30.61 o 
   2  15  13      369.55      366.40     36.12 o 
   3  15  13        2.41      -12.08     20.23 o 
   4  15  13      569.26      533.51     37.05 o 
   5  15  13       12.67       22.47     22.71 o 
   6  15  13      465.86      529.80     42.77 o 
   7  15  13      124.99      130.45     29.16 o 
   8  15  13       71.55       56.02     26.39 o 
   9  15  13        8.95       14.31     31.67 o 
  -7  16  13      191.55      153.37     49.37 o 
  -6  16  13        0.00      -33.28     33.28 o 
  -5  16  13       79.97       30.78     42.16 o 
  -4  16  13       29.31       44.37     39.94 o 
  -3  16  13        1.25       -3.33     36.89 o 
  -2  16  13      123.90      165.26     34.85 o 
  -1  16  13       25.08       33.80     27.55 o 
   0  16  13        7.45        6.38     26.76 o 
   1  16  13       15.69       -3.54     26.76 o 
   2  16  13        9.38      -25.02     25.02 o 
   3  16  13      107.21      136.45     28.84 o 
   4  16  13      130.25      142.70     29.47 o 
   5  16  13      111.95      137.67     30.30 o 
   6  16  13      397.80      451.90     41.20 o 
   7  16  13        1.49      -15.97     29.69 o 
  -7  17  13       80.93       98.46     47.43 o 
  -6  17  13      266.21      215.22     59.07 o 
  -5  17  13       87.57       84.87     48.26 o 
  -4  17  13      239.91      178.61     54.36 o 
  -3  17  13       40.95       63.79     45.21 o 
  -2  17  13       12.49        9.98     29.50 o 
  -1  17  13      393.72      471.50     50.63 o 
   0  17  13       34.33        5.59     36.75 o 
   1  17  13       24.37        2.26     28.65 o 
   2  17  13        6.10       -4.66     28.57 o 
   3  17  13       98.93       92.18     35.54 o 
   4  17  13      230.93      307.94     38.06 o 
  -2  18  13       92.02      101.78     54.91 o 
  -1  18  13        3.99        6.93     40.77 o 
   0  18  13       93.88      117.59     53.80 o 
 -14   0  14     1127.86     1137.61    116.90 o 
 -12   0  14      109.46       95.50     31.58 o 
 -10   0  14     1705.12     1781.77    115.15 o 
  -8   0  14      699.93      721.83     42.20 o 
  -6   0  14        3.04      -16.26     21.67 o 
  -4   0  14      422.75      469.71     29.86 o 
  -2   0  14        7.43        2.52     13.01 o 
   0   0  14     3914.84     3510.55    182.44 o 
   2   0  14       31.04       35.93     17.60 o 
   4   0  14     1245.71     1172.68     52.38 o 
   6   0  14     2952.58     2756.84     79.89 o 
   8   0  14      571.75      502.77     43.61 o 
  10   0  14      414.68      403.50     46.37 o 
  12   0  14      110.61       63.79     38.55 o 
 -15   1  14       44.95       22.19     60.46 o 
 -14   1  14       13.42       16.15     27.07 o 
 -13   1  14      437.17      431.43     42.34 o 
 -12   1  14      211.11      169.09     27.49 o 
 -11   1  14      542.22      641.20     36.49 o 
 -10   1  14     4241.99     4251.15     97.60 o 
  -9   1  14        2.53       -9.93     16.74 o 
  -8   1  14     1065.75     1128.22     39.85 o 
  -7   1  14      253.81      288.18     26.74 o 
  -6   1  14       87.70       66.08     16.98 o 
  -5   1  14      104.56      106.89     14.48 o 
  -4   1  14       12.69       20.87      9.42 o 
  -3   1  14       28.72       32.86     10.15 o 
  -2   1  14     2434.38     2382.72    114.68 o 
  -1   1  14       14.81       22.37     10.02 o 
   0   1  14     1443.52     1390.37     53.30 o 
   1   1  14      433.71      456.31     24.54 o 
   2   1  14     3274.29     3231.70     79.58 o 
   3   1  14       71.19       58.57     14.00 o 
   4   1  14       74.19       51.95     14.19 o 
   5   1  14     1600.72     1585.95     43.80 o 
   6   1  14       76.00       30.66     22.26 o 
   7   1  14      129.69       95.47     20.90 o 
   8   1  14     1963.42     1985.39     67.17 o 
   9   1  14      504.52      516.59     32.32 o 
  10   1  14     1651.10     1661.47     59.47 o 
  11   1  14      750.52      820.57     45.50 o 
  12   1  14      930.11     1033.38     51.87 o 
  13   1  14     1150.09     1232.58     81.26 o 
 -15   2  14      201.98      150.60     74.05 o 
 -14   2  14       93.50       72.17     30.90 o 
 -13   2  14      477.16      513.62     70.77 o 
 -12   2  14       12.15       16.12     24.61 o 
 -11   2  14     3470.98     3326.48    113.71 o 
 -10   2  14      612.48      698.31     37.49 o 
  -9   2  14      561.36      591.56     34.54 o 
  -8   2  14        5.53        4.87     17.06 o 
  -7   2  14     2691.37     2599.21     76.77 o 
  -6   2  14        0.12       -6.26     14.43 o 
  -5   2  14     1104.51     1214.34     66.17 o 
  -4   2  14      121.84      106.11     11.33 o 
  -3   2  14     2944.48     3072.97    121.28 o 
  -2   2  14      121.98       95.71     12.75 o 
  -1   2  14     4935.35     4811.97    151.24 o 
   0   2  14        5.43       -6.32     10.43 o 
   1   2  14     1771.71     1892.06     79.55 o 
   2   2  14      225.31      215.48     19.26 o 
   3   2  14     3656.70     3503.74     55.36 o 
   4   2  14       67.82       65.31     15.30 o 
   5   2  14      375.16      362.49     29.76 o 
   6   2  14       67.21       33.20     14.99 o 
   7   2  14      132.59       97.14     19.33 o 
   8   2  14       75.67       23.49     16.96 o 
   9   2  14     1247.08     1242.91     46.97 o 
  10   2  14       60.11       45.30     21.78 o 
  11   2  14     1665.10     1761.71     62.75 o 
  12   2  14       88.01       50.88     20.00 o 
  13   2  14      320.33      240.18     51.03 o 
 -15   3  14      362.65      511.69    100.40 o 
 -14   3  14     1923.12     2039.70     82.30 o 
 -13   3  14      373.11      365.19     41.60 o 
 -12   3  14     2009.95     2154.10     68.67 o 
 -11   3  14       10.05        6.53     23.31 o 
 -10   3  14       90.61       84.35     25.00 o 
  -9   3  14       76.17       66.01     20.66 o 
  -8   3  14     1093.88     1040.58     39.15 o 
  -7   3  14      266.05      285.88     27.88 o 
  -6   3  14     1744.02     1864.59     64.60 o 
  -5   3  14      254.25      294.26     23.52 o 
  -4   3  14     7405.84     7911.41    221.92 o 
  -3   3  14       37.57       21.19      9.75 o 
  -2   3  14     1673.03     1600.78     30.31 o 
  -1   3  14     1441.33     1492.81     66.63 o 
   0   3  14     2513.65     2459.95     58.95 o 
   1   3  14      425.61      420.34     21.83 o 
   2   3  14      129.96      117.16     16.15 o 
   3   3  14       12.24       -1.38     11.56 o 
   4   3  14     6522.91     5972.47     91.35 o 
   5   3  14      483.65      442.30     26.68 o 
   6   3  14     1725.63     1580.34     47.17 o 
   7   3  14      259.11      273.50     30.34 o 
   8   3  14      526.46      477.23     32.64 o 
   9   3  14      373.87      329.48     27.36 o 
  10   3  14      576.93      589.51     37.63 o 
  11   3  14      443.70      469.54     31.31 o 
  12   3  14      726.85      795.65     46.67 o 
  13   3  14      104.12       25.52     36.05 o 
 -14   4  14      829.85      982.34    105.94 o 
 -13   4  14      123.22      113.26     31.41 o 
 -12   4  14      645.92      726.79     51.92 o 
 -11   4  14        0.93       -8.34     23.02 o 
 -10   4  14       72.01       87.48     25.75 o 
  -9   4  14     1072.85      962.11     44.84 o 
  -8   4  14       41.02       33.74     19.17 o 
  -7   4  14     1856.43     1874.95     82.86 o 
  -6   4  14      193.44      181.48     23.30 o 
  -5   4  14      242.80      248.26     27.33 o 
  -4   4  14      469.63      502.97     22.52 o 
  -3   4  14      555.23      594.76     24.03 o 
  -2   4  14      110.41       86.14     13.93 o 
  -1   4  14     2966.30     2989.24     46.18 o 
   0   4  14       64.26       77.43     13.62 o 
   1   4  14     4859.22     4657.05    125.70 o 
   2   4  14       51.86       34.92     11.28 o 
   3   4  14       32.04       26.97     11.14 o 
   4   4  14       10.04       -0.15     10.30 o 
   5   4  14      827.87      782.82     26.97 o 
   6   4  14      131.75      114.91     16.82 o 
   7   4  14        8.87       -0.75     12.37 o 
   8   4  14      636.60      638.03     34.19 o 
   9   4  14     1460.24     1368.04     49.41 o 
  10   4  14      771.57      776.96     49.92 o 
  11   4  14       57.12       50.66     23.89 o 
  12   4  14      105.26       67.39     25.35 o 
  13   4  14       31.41        5.82     33.28 o 
 -13   5  14       24.99      -11.79     26.90 o 
 -12   5  14      194.82      207.72     34.19 o 
 -11   5  14      373.31      336.16     38.06 o 
 -10   5  14      526.04      549.37     44.59 o 
  -9   5  14      103.85      121.93     26.79 o 
  -8   5  14     1480.76     1482.74     60.09 o 
  -7   5  14        1.64      -12.52     22.52 o 
  -6   5  14     1773.73     1914.80    101.63 o 
  -5   5  14      249.31      194.03     22.32 o 
  -4   5  14     1853.89     1993.94    109.85 o 
  -3   5  14       52.47       35.43     12.37 o 
  -2   5  14      633.85      617.06     24.90 o 
  -1   5  14     1283.18     1243.71     31.98 o 
   0   5  14     1183.60     1124.95     32.84 o 
   1   5  14      140.39      122.61     16.79 o 
   2   5  14     3281.93     3181.91     50.81 o 
   3   5  14      113.84      101.41     16.57 o 
   4   5  14     1528.08     1522.24     44.01 o 
   5   5  14       44.99       37.41     15.23 o 
   6   5  14      907.78      800.75     32.08 o 
   7   5  14      203.75      245.48     26.15 o 
   8   5  14      614.30      576.60     55.40 o 
   9   5  14      409.81      443.75     53.15 o 
  10   5  14       22.51       10.94     22.25 o 
  11   5  14        2.50      -15.68     20.88 o 
  12   5  14      466.57      573.26     60.74 o 
  13   5  14        1.77       14.70     34.94 o 
 -13   6  14      434.84      572.15     98.46 o 
 -12   6  14      184.10      130.13     32.69 o 
 -11   6  14        6.08        4.91     24.44 o 
 -10   6  14      947.19      990.71     48.41 o 
  -9   6  14      873.69      857.91     52.29 o 
  -8   6  14       36.11        9.96     26.04 o 
  -7   6  14     2421.16     2335.11     98.34 o 
  -6   6  14      678.28      657.23     49.42 o 
  -5   6  14     2008.33     2002.37     78.82 o 
  -4   6  14       12.33       13.46     11.93 o 
  -3   6  14      495.87      495.61     33.55 o 
  -2   6  14       59.25       52.38     13.76 o 
  -1   6  14      354.00      352.35     22.06 o 
   0   6  14      494.56      473.60     24.97 o 
   1   6  14      846.59      770.73     27.60 o 
   2   6  14     2290.29     2174.66     69.40 o 
   3   6  14     1716.05     1614.11     38.88 o 
   4   6  14       87.25       54.03     16.80 o 
   5   6  14     1392.82     1334.25     49.34 o 
   6   6  14      610.91      605.20     31.86 o 
   7   6  14      211.94      180.24     23.23 o 
   8   6  14      270.12      328.12     31.27 o 
   9   6  14      730.04      750.07     44.45 o 
  10   6  14     1642.62     1716.62     63.44 o 
  11   6  14      269.77      294.32     37.64 o 
  12   6  14       62.69       19.69     34.94 o 
  13   6  14      768.78      889.43     74.05 o 
 -13   7  14       32.21       98.18     63.51 o 
 -11   7  14       75.90       48.57     32.13 o 
 -10   7  14      160.39       94.95     33.86 o 
  -9   7  14      191.96      142.54     35.22 o 
  -8   7  14     1817.51     1955.86     75.57 o 
  -7   7  14      479.86      426.47     47.29 o 
  -6   7  14        5.24       -8.71     16.63 o 
  -5   7  14      101.37       72.75     20.17 o 
  -4   7  14      538.85      567.00     26.32 o 
  -3   7  14      127.34      101.73     15.77 o 
  -2   7  14        0.60       -3.76     12.19 o 
  -1   7  14        7.03       -9.26     12.39 o 
   0   7  14     1953.33     1945.02     59.46 o 
   1   7  14      399.99      409.58     30.37 o 
   2   7  14      158.08      125.54     18.25 o 
   3   7  14      237.93      202.31     22.18 o 
   4   7  14      135.07      110.09     19.47 o 
   5   7  14       17.35        5.28     15.61 o 
   6   7  14      416.13      434.26     30.66 o 
   7   7  14        9.22        0.72     17.28 o 
   8   7  14      236.47      201.11     28.64 o 
   9   7  14      385.31      395.59     39.91 o 
  10   7  14     1041.50      986.16     51.18 o 
  11   7  14      779.29      844.79     86.25 o 
  12   7  14       31.76        9.71     33.84 o 
  13   7  14       18.45      -17.75     34.94 o 
 -10   8  14      121.24       83.66     35.15 o 
  -9   8  14     1757.26     1848.22     76.68 o 
  -8   8  14      649.91      681.70     60.07 o 
  -7   8  14      199.39      101.18     33.89 o 
  -6   8  14        2.65      -13.70     18.79 o 
  -5   8  14     2849.21     2911.07     94.19 o 
  -4   8  14       28.13       23.65     15.13 o 
  -3   8  14     2398.54     2436.98     66.31 o 
  -2   8  14       19.03       -5.05     12.39 o 
  -1   8  14      151.89      126.91     23.63 o 
   0   8  14       86.32       72.63     16.53 o 
   1   8  14     1069.07      979.18     32.52 o 
   2   8  14       17.33       -8.55     13.93 o 
   3   8  14       20.48        3.70     15.56 o 
   4   8  14      691.77      664.80     43.49 o 
   5   8  14     3180.52     2941.22     60.14 o 
   6   8  14       19.48       32.45     20.37 o 
   7   8  14     1508.97     1442.21     58.50 o 
   8   8  14      116.86      118.54     42.71 o 
   9   8  14        1.27       -9.53     20.92 o 
  10   8  14       34.38       17.92     24.19 o 
  11   8  14      210.59      249.32     71.97 o 
  12   8  14       67.41       78.49     41.88 o 
  13   8  14      602.84      737.45     68.78 o 
  -9   9  14       18.76       -6.10     55.19 o 
  -8   9  14      903.32      956.76     59.67 o 
  -7   9  14        2.74      -27.50     30.25 o 
  -6   9  14      616.90      617.17     38.39 o 
  -5   9  14      109.15       77.10     21.35 o 
  -4   9  14      680.39      590.95     45.84 o 
  -3   9  14      151.27      117.76     21.38 o 
  -2   9  14     2146.39     2076.23     48.08 o 
  -1   9  14       11.43       14.47     14.35 o 
   0   9  14     1938.65     1869.32     46.60 o 
   1   9  14        0.91       -8.16     12.37 o 
   2   9  14      456.53      458.86     30.21 o 
   3   9  14      211.92      195.95     24.45 o 
   4   9  14      135.88      117.98     23.36 o 
   5   9  14        3.09        5.86     19.30 o 
   6   9  14     1207.44     1081.19    136.04 o 
   7   9  14       19.38        0.46     19.73 o 
   8   9  14     1943.53     1910.83     69.31 o 
   9   9  14      260.14      309.73     38.41 o 
  10   9  14        7.55       -8.96     22.93 o 
  11   9  14       80.88       77.75     28.03 o 
  12   9  14        6.59        5.55     37.44 o 
  13   9  14        1.91        2.77     39.94 o 
  -7  10  14      501.07      452.44     39.20 o 
  -6  10  14        0.04        2.31     19.63 o 
  -5  10  14       89.27       62.35     22.28 o 
  -4  10  14       61.19       44.53     21.11 o 
  -3  10  14       80.59       84.08     18.28 o 
  -2  10  14       50.84       31.42     16.80 o 
  -1  10  14     2473.12     2407.05     76.17 o 
   0  10  14       17.41       10.30     17.58 o 
   1  10  14     2025.94     1975.76     43.35 o 
   2  10  14      390.84      413.81     34.84 o 
   3  10  14      219.94      249.73     31.10 o 
   4  10  14       64.08       58.43     24.31 o 
   5  10  14      215.71      224.95     33.04 o 
   6  10  14      167.26      127.98     29.87 o 
   7  10  14      420.21      482.55     45.69 o 
   8  10  14      291.56      293.62     38.22 o 
   9  10  14      778.12      743.59     49.02 o 
  10  10  14      225.89      246.31     63.37 o 
  11  10  14       32.90      -14.98     37.44 o 
  12  10  14      201.24      199.69     53.25 o 
  13  10  14        2.84      -24.96     38.27 o 
  -7  11  14       32.53       -4.44     26.90 o 
  -6  11  14      225.21      203.01     41.60 o 
  -5  11  14      139.59      123.97     32.60 o 
  -4  11  14       77.05       72.50     28.68 o 
  -3  11  14       15.53       29.08     21.77 o 
  -2  11  14      151.82      145.47     40.63 o 
  -1  11  14      152.29      125.00     28.03 o 
   0  11  14       36.58       38.41     22.36 o 
   1  11  14        1.28       10.95     15.23 o 
   2  11  14       89.33       80.62     19.19 o 
   3  11  14      528.24      504.40     32.21 o 
   4  11  14        0.10      -10.52     16.19 o 
   5  11  14      269.66      320.08     31.11 o 
   6  11  14       61.79       64.00     26.36 o 
   7  11  14        8.36      -13.55     23.43 o 
   8  11  14       29.70       23.40     25.19 o 
   9  11  14       31.74       25.58     26.55 o 
  10  11  14        2.18      -15.92     25.83 o 
  11  11  14      214.67      211.33     57.13 o 
  12  11  14       93.38      122.03     48.26 o 
  13  11  14      301.43      304.80     59.91 o 
  -7  12  14      199.23      207.45     45.76 o 
  -6  12  14     1100.54     1125.17     74.33 o 
  -5  12  14       14.65       31.34     32.17 o 
  -4  12  14       44.25       38.00     31.89 o 
  -3  12  14      325.20      390.54     39.89 o 
  -2  12  14     1788.55     1706.32     63.54 o 
  -1  12  14     2321.88     2390.82     92.77 o 
   0  12  14       91.97       88.42     25.55 o 
   1  12  14      898.92      844.49     49.88 o 
   2  12  14      580.89      565.97     40.90 o 
   3  12  14       87.65       73.13     21.70 o 
   4  12  14      490.10      479.72     33.11 o 
   5  12  14        3.55      -15.84     17.40 o 
   6  12  14       14.26       11.61     20.22 o 
   7  12  14      133.49      129.40     31.14 o 
   8  12  14      611.37      577.94     45.71 o 
   9  12  14      521.01      517.75     47.43 o 
  10  12  14       30.55       20.38     27.65 o 
  11  12  14      522.82      627.90     81.54 o 
  12  12  14      332.60      297.86     63.23 o 
  -7  13  14      596.06      715.82     65.18 o 
  -6  13  14      395.77      435.43     60.74 o 
  -5  13  14      471.04      503.93     63.51 o 
  -4  13  14       17.56       20.80     36.33 o 
  -3  13  14       30.24       -3.04     21.92 o 
  -2  13  14      694.68      711.31     55.75 o 
  -1  13  14      465.84      495.85     66.15 o 
   0  13  14      672.40      644.95    101.92 o 
   1  13  14       11.92       11.56     22.84 o 
   2  13  14      357.14      411.77     34.77 o 
   3  13  14      562.86      558.18     42.59 o 
   4  13  14       53.90       60.50     22.59 o 
   5  13  14        9.86      -18.47     18.47 o 
   6  13  14      276.56      295.14     37.18 o 
   7  13  14      252.12      270.85     44.82 o 
   8  13  14      555.66      555.29     39.53 o 
   9  13  14       83.59      122.15     43.13 o 
  10  13  14      311.17      315.67     43.17 o 
  -7  14  14      110.06       54.08     38.27 o 
  -6  14  14      183.49      243.23     50.20 o 
  -5  14  14      553.60      462.33     57.13 o 
  -4  14  14      290.28      309.51     56.30 o 
  -3  14  14      297.39      344.52     64.76 o 
  -2  14  14      237.90      303.15     79.60 o 
  -1  14  14      107.50      110.42     30.92 o 
   0  14  14      261.14      289.33     39.11 o 
   1  14  14       83.68       72.83     34.53 o 
   2  14  14        5.22      -18.95     18.95 o 
   3  14  14      558.29      510.05     36.27 o 
   4  14  14       23.12       39.54     21.88 o 
   5  14  14      470.39      533.34     40.53 o 
   6  14  14      228.94      264.34     32.71 o 
   7  14  14      253.04      256.49     40.78 o 
   8  14  14      201.66      240.14     32.78 o 
   9  14  14      317.98      403.71     48.53 o 
  -7  15  14       60.05        3.33     37.16 o 
  -6  15  14       52.37       38.00     40.49 o 
  -5  15  14      365.28      438.20     65.73 o 
  -4  15  14        0.89      -34.67     34.94 o 
  -3  15  14        0.78       -8.32     35.78 o 
  -2  15  14       35.29       41.56     27.74 o 
  -1  15  14       41.86       53.31     27.64 o 
   0  15  14       86.38       81.72     30.88 o 
   1  15  14      196.89      239.34     39.11 o 
   2  15  14      383.93      391.15     46.13 o 
   3  15  14       47.69       44.81     23.39 o 
   4  15  14       13.50        8.86     21.28 o 
   5  15  14       32.26       19.64     22.71 o 
   6  15  14        7.94       16.06     23.40 o 
   7  15  14      256.51      290.36     36.39 o 
   8  15  14       23.56       25.66     30.44 o 
  -7  16  14      228.90      277.06     60.18 o 
  -6  16  14       36.46      -12.48     40.49 o 
  -5  16  14     1097.99     1239.99     87.92 o 
  -4  16  14       21.07       27.73     40.77 o 
  -3  16  14      465.28      594.34     75.71 o 
  -2  16  14      126.52      143.97     36.08 o 
  -1  16  14        7.55      -14.63     26.73 o 
   0  16  14      323.13      366.73     46.51 o 
   1  16  14       11.22       30.86     35.78 o 
   2  16  14       36.16       47.44     37.02 o 
   3  16  14      956.37      943.37     58.05 o 
   4  16  14      103.63      121.62     29.60 o 
   5  16  14      295.91      338.08     42.56 o 
   6  16  14       45.18      126.74     50.20 o 
  -7  17  14       20.67       77.93     44.93 o 
  -6  17  14      647.92      698.34     75.44 o
[truncated: 112,602 more chars]
